# Supplementary material for: Synergistic effects of diazotrophs and arbuscular mycorrhizal fungi on soil biological nitrogen fixation after three decades of fertilization
Source: Imeta. 2023 Jan 27;2(1):e81. doi: 10.1002/imt2.81 (PMC10989903; doi:10.1002/imt2.81)
Supplement: Supplementary file 1 — Supporting information. [file IMT2-2-e81-s002.xlsx]

## Sheet: Table S8
Table S8. The list of Amplicon sequence variants (ASVs) with positive relationships between diazotrophs and AMF in co-occurrence pattern of diazotrophic–arbuscular mycorrhizal fungal network. Fertilization treatments: CK, non-fertilization; CF, chemical fertilizer; CM, cow manure; WS, wheat straw; GM, green manure. SD, Standard deviation
ID	CK	SD	CF	SD	CM	SD	WS	SD	GM	SD	Phylum	Class	Order	Family	Genus	Species	Module			ID	CK	SD	CF	SD	CM	SD	WS	SD	GM	SD	Phylum	Class	Order	Family	Genus	Species	Module
Diazotrophs																				Diazotrophic–arbuscular mycorrhizal fungi
ASV_278	0.0284625	0.0492984	0.0341549	0.0591581	0.011385	0.011385	0	0	0	0	Proteobacteria	Deltaproteobacteria	Myxococcales	Anaeromyxobacteraceae	Anaeromyxobacter	Anaeromyxobacter_sp._Fw109-5	Module #2			ASV_52	0.00395067	0.00558709	0	0	1.40022	1.97782	0.020881	0.0283435	0	0	Mucoromycota	Glomeromycetes	Glomerales	Claroideoglomeraceae	Claroideoglomus	Claroideoglomus_claroideum	Other
ASV_6	6.24466	1.80055	5.17068	0.210648	0.626174	0.24813	2.58249	1.5317	2.60337	1.71306	Proteobacteria	Betaproteobacteria	Burkholderiales	Alcaligenaceae	Azohydromonas	Azohydromonas_australica	Module #2			ASV_251	0.0180593	0.00844799	0.0174957	0.0132839	0.00113	0.00159806	0.000563333	0.000796674	0.0344271	0.0486873	Mucoromycota	Glomeromycetes	Glomerales	Glomeraceae	Dominikia	Dominikia_bernensis	Module #2
ASV_71	0.390884	0.28316	0.155595	0.0411805	0.0758999	0.0869542	0.0796949	0.0796949	0.184057	0.118499	Proteobacteria	Betaproteobacteria	Burkholderiales	Alcaligenaceae	Azohydromonas	Azohydromonas_australica	Module #2			ASV_175	0.000563333	0.000796674	0	0	0.174392	0.245433	0.00451503	0.00638522	0.00113	0.00159806	Mucoromycota	Glomeromycetes	Glomerales	Glomeraceae	Funneliformis	Funneliformis_mosseae	Other
ASV_116	0.535094	0.689779	0.138517	0.127965	0.0151792	0.0086968	0.0474374	0.082164	0.00189667	0.00328512	Proteobacteria	Betaproteobacteria	Burkholderiales	Alcaligenaceae	Azohydromonas	Azohydromonas_australica	Module #2			ASV_244	0.0152374	0.0168188	0.0733692	0.0518983	0.000563333	0.000796674	0	0	0.00112667	0.000796674	Mucoromycota	Glomeromycetes	Glomerales	Glomeraceae	Funneliformis	Funneliformis_mosseae	Module #2
ASV_130	0.449707	0.632277	0.15939	0.105426	0.0170775	0	0	0	0.00189667	0.00328512	Proteobacteria	Betaproteobacteria	Burkholderiales	Alcaligenaceae	Azohydromonas	Azohydromonas_australica	Other			ASV_17	1.06216	1.22028	0.0332983	0.0368449	2.35685	2.12951	1.43239	1.10783	2.67403	3.77087	Mucoromycota	unidentified	unidentified	unidentified	unidentified	Glomeromycotina_sp.	Module #1
ASV_28	0.25806	0.204956	0.117645	0.111016	0.0189741	0.0143269	0.0474374	0.00869544	0.0379491	0.0343139	Proteobacteria	Betaproteobacteria	Burkholderiales	Alcaligenaceae	Azohydromonas	Azohydromonas_australica	Module #2			ASV_27	0.00507837	0.00602651	0	0	0.00169333	0.00239473	1.75296	2.45991	0.207127	0.269034	Mucoromycota	unidentified	unidentified	unidentified	unidentified	Glomeromycotina_sp.	Module #0
ASV_22	0.631867	0.50759	0.201135	0.116846	0.0360524	0.0256689	0.0740024	0.0410491	0.0531299	0.0118499	Proteobacteria	Betaproteobacteria	Burkholderiales	Alcaligenaceae	Azohydromonas	Azohydromonas_australica	Module #2			ASV_56	0.0095936	0.00211286	0.0146728	0.0195676	0.159155	0.225079	0	0	1.98097	2.60414	Mucoromycota	unidentified	unidentified	unidentified	unidentified	Glomeromycotina_sp.	Module #2
ASV_446	0.0322575	0.0558716	0.0721041	0.119994	0.0151791	0.021552	0.0132825	0.0230059	0.00759	0.0131463	Proteobacteria	Betaproteobacteria	Burkholderiales	Alcaligenaceae	Azohydromonas	Azohydromonas_australica	Module #3			ASV_87	1.45723	1.71232	0	0	0	0	0	0	0.00677253	0.00957781	Mucoromycota	unidentified	unidentified	unidentified	unidentified	Glomeromycotina_sp.	Module #2
ASV_314	0.026565	0.0286516	0.0512324	0.0790826	0	0	0	0	0	0	Proteobacteria	Betaproteobacteria	Burkholderiales	Alcaligenaceae	Azohydromonas	Azohydromonas_australica	Module #2			ASV_24	0.694186	0.52507	0	0	0.0135442	0.0146308	2.8027	3.92053	0.0141109	0.0042215	Mucoromycota	unidentified	unidentified	unidentified	unidentified	Glomeromycotina_sp.	Module #2
ASV_265	0.00189667	0.00328512	0.0834899	0.103461	0	0	0	0	0	0	Proteobacteria	Betaproteobacteria	Burkholderiales	Alcaligenaceae	Azohydromonas	Azohydromonas_australica	Other			ASV_114	0.713376	1.00647	0	0	0	0	0	0	0.00338627	0.0047889	Mucoromycota	unidentified	unidentified	unidentified	unidentified	Glomeromycotina_sp.	Module #2
ASV_374	0.0474374	0.082164	0	0	0	0	0.0322575	0.0558716	0	0	Proteobacteria	Betaproteobacteria	Burkholderiales	Alcaligenaceae	Azohydromonas	Azohydromonas_lata	Module #2			ASV_28	0.146176	0.200735	1.18915	0.960526	1.92227	2.45865	0.0603875	0.0415054	0.643955	0.89993	Mucoromycota	unidentified	unidentified	unidentified	unidentified	Glomeromycotina_sp.	Module #3
ASV_184	0.0929774	0.0584232	0.0796941	0.109053	0.0132825	0.0118499	0.003795	0.00657313	0.0284608	0.0394402	Proteobacteria	Alphaproteobacteria	Rhodospirillales	Rhodospirillaceae	Azospirillum	Azospirillum_lipoferum	Module #2			ASV_261	0.0671611	0.0949801	0	0	0	0	0	0	0.000563333	0.000796674	Mucoromycota	unidentified	unidentified	unidentified	unidentified	Glomeromycotina_sp.	Module #2
ASV_21	0.0569241	0.0465964	0.536992	0.323839	0.946851	0.82681	1.04932	0.502629	1.25804	1.07341	Proteobacteria	Alphaproteobacteria	Rhodospirillales	Rhodospirillaceae	Azospirillum	Azospirillum_thermophilum	Module #3			ASV_66	0.00282333	0.000801388	0.00113	0.00159806	0.301377	0.411905	0.301944	0.413869	0.00282333	0.00211226	Mucoromycota	unidentified	unidentified	unidentified	unidentified	Glomeromycotina_sp.	Module #2
ASV_36	0.003795	0.00657313	0.952544	0.752924	0.442117	0.327273	0.0645149	0.0379025	0.965826	0.566005	Proteobacteria	Alphaproteobacteria	Rhodospirillales	Rhodospirillaceae	Azospirillum	Azospirillum_thermophilum	Module #0			ASV_15	0.411432	0.070748	0.919937	1.08342	1.39289	0.976885	0.959444	0.580777	2.39974	1.78562	Mucoromycota	Glomeromycetes	Glomerales	Glomeraceae	Glomus	Glomus_aggregatum	Module #0
ASV_302	0	0	0.0151783	0.0164342	0.00758917	0.00869571	0.00758917	0.00869571	0.0322566	0.0323699	Proteobacteria	Alphaproteobacteria	Rhodospirillales	Rhodospirillaceae	Azospirillum	Azospirillum_thiophilum	Module #0			ASV_12	0.209384	0.0790815	2.27275	0.746505	8.03957	7.31633	2.94549	3.06148	2.01427	2.53848	Mucoromycota	Glomeromycetes	Glomerales	Glomeraceae	Glomus	Glomus_aggregatum	Module #3
ASV_42	0.459194	0.214308	1.54456	2.34004	0.536992	0.470116	1.20112	1.02564	0.153697	0.0903655	Proteobacteria	Gammaproteobacteria	Pseudomonadales	Pseudomonadaceae	Azotobacter	Azotobacter_chroococcum	Module #1			ASV_391	0.00451667	0.000796674	0.0270902	0.00691222	0.051923	0.0394498	0.0355559	0.0138244	0.0203201	0.0239428	Mucoromycota	Glomeromycetes	Glomerales	Glomeraceae	Glomus	Glomus_aggregatum	Module #3
ASV_85	0.294112	0.336885	0.231495	0.0875115	0.117645	0.0797626	0.237187	0.208794	0.148005	0.123147	Proteobacteria	Gammaproteobacteria	Pseudomonadales	Pseudomonadaceae	Azotobacter	Azotobacter_chroococcum	Module #3			ASV_333	0.0479722	0.0439201	0.319438	0.217989	0.11344	0.0815991	0.338063	0.101742	0.0485365	0.0216091	Mucoromycota	Glomeromycetes	Glomerales	Glomeraceae	Glomus	Glomus_aggregatum	Module #3
ASV_26	0.259957	0.116985	2.44967	4.17394	0.417449	0.299943	1.00567	0.796996	0.16698	0.116708	Proteobacteria	Gammaproteobacteria	Pseudomonadales	Pseudomonadaceae	Azotobacter	Azotobacter_chroococcum	Module #1			ASV_326	0.0169315	0.00863305	0.0299133	0.023716	0.0237043	0.0263749	0.0688542	0.0626588	0.0186235	0.0172677	Mucoromycota	Glomeromycetes	Glomerales	Glomeraceae	Glomus	Glomus_aggregatum	Module #3
ASV_38	0.388987	0.619523	0.449707	0.19279	0.111952	0.0882489	0.208725	0.208794	0.27324	0.374841	Proteobacteria	Gammaproteobacteria	Pseudomonadales	Pseudomonadaceae	Azotobacter	Azotobacter_chroococcum	Module #3			ASV_400	0.0293477	0.0211623	0.139402	0.100361	0.0846568	0.0587659	0.189067	0.0180425	0.0451503	0.0154149	Mucoromycota	Glomeromycetes	Glomerales	Glomeraceae	Glomus	Glomus_aggregatum	Module #3
ASV_210	0.0094875	0.0164328	0.0208725	0.0361522	0.0740024	0.128176	0	0	0	0	Proteobacteria	Gammaproteobacteria	Pseudomonadales	Pseudomonadaceae	Azotobacter	Azotobacter_chroococcum	Module #2			ASV_358	0.0078996	0.0015975	0.0592587	0.0755053	0.00846693	0.00967644	0.0242672	0.0186685	0.00169333	0.00138396	Mucoromycota	Glomeromycetes	Glomerales	Glomeraceae	Glomus	Glomus_aggregatum	Module #2
ASV_246	0	0	0	0	0	0	0.0740024	0.0646543	0.003795	0.00657313	Proteobacteria	Alphaproteobacteria	Rhizobiales	Bradyrhizobiaceae	Bradyrhizobium	Bradyrhizobium_guangxiense	Module #1			ASV_401	0.0135465	0.00602472	0.0389421	0.0168181	0.143351	0.125524	0.0711117	0.0648864	0.0406377	0.0526762	Mucoromycota	Glomeromycetes	Glomerales	Glomeraceae	Glomus	Glomus_aggregatum	Module #3
ASV_262	0	0	0	0	0.0607199	0.0528922	0.0208725	0.0269016	0	0	Proteobacteria	Alphaproteobacteria	Rhizobiales	Bradyrhizobiaceae	Bradyrhizobium	Bradyrhizobium_japonicum	Module #0			ASV_25	0.0852212	0.0990577	3.11819	2.19729	1.98831	2.70422	0.539546	0.653642	0.882688	1.21124	Mucoromycota	Glomeromycetes	Glomerales	Glomeraceae	Glomus	Glomus_aggregatum	Module #3
ASV_435	0.00189667	0.00328512	0	0	0.0702074	0.0460118	0	0	0	0	Proteobacteria	Alphaproteobacteria	Rhizobiales	Bradyrhizobiaceae	Bradyrhizobium	Bradyrhizobium_japonicum	Module #1			ASV_392	0.0107236	0.00844759	0.16762	0.129397	0.0270908	0.0275446	0.15464	0.147217	0.0485366	0.0235556	Mucoromycota	Glomeromycetes	Glomerales	Glomeraceae	Glomus	Glomus_aggregatum	Module #3
ASV_199	0	0	0	0	0.364319	0.332512	0	0	0.00189667	0.00328512	Proteobacteria	Alphaproteobacteria	Rhizobiales	Bradyrhizobiaceae	Bradyrhizobium	Bradyrhizobium_japonicum	Module #1			ASV_362	0.00451667	0.00288029	0.018626	0.0120506	0.063776	0.0609882	0.0270902	0.0193541	0.0180603	0.02196	Mucoromycota	Glomeromycetes	Glomerales	Glomeraceae	Glomus	Glomus_aggregatum	Module #3
ASV_113	0.02277	0.0260863	0.0132825	0.0230059	0.02277	0.0260863	0.0265641	0.0199927	0.31878	0.537421	Proteobacteria	Betaproteobacteria	Rhodocyclales	Azonexaceae	Dechloromonas	Dechloromonas_aromatica	Module #2			ASV_387	0.00564667	0.00211226	0.177779	0.180529	0.0220108	0.00829463	0.0586943	0.0500816	0.0406342	0.044733	Mucoromycota	Glomeromycetes	Glomerales	Glomeraceae	Glomus	Glomus_aggregatum	Module #3
ASV_349	0	0	0	0	0.0398474	0.0690178	0.0322566	0.0510218	0	0	Proteobacteria	Betaproteobacteria	Rhodocyclales	Azonexaceae	Dechloromonas	Dechloromonas_aromatica	Module #1			ASV_349	0.00282	0.00287702	0.0163684	0.00575359	0.0078996	0.0015975	0.0406353	0.0431002	0.00620837	0.00523407	Mucoromycota	Glomeromycetes	Glomerales	Glomeraceae	Glomus	Glomus_aggregatum	Module #0
ASV_187	0.00189667	0.00328512	0.0379499	0.0657312	0	0	0.157492	0.243804	0.02277	0.0394387	Proteobacteria	Betaproteobacteria	Rhodocyclales	Azonexaceae	Dechloromonas	Dechloromonas_sp._HYN0024	Module #3			ASV_133	0.00113	0.00159806	0	0	0.0118509	0.01558	0.16649	0.233062	0.000563333	0.000796674	Mucoromycota	Glomeromycetes	Glomerales	Glomeraceae	Glomus	Glomus_bareae	Module #1
ASV_254	0.00189667	0.00328512	0.0645149	0.111743	0	0	0	0	0	0	Proteobacteria	Betaproteobacteria	Rhodocyclales	Azonexaceae	Dechloromonas	Dechloromonas_sp._HYN0024	Other			ASV_222	0.000563333	0.000796674	0	0	0	0	0.0383757	0.0518814	0	0	Mucoromycota	Glomeromycetes	Glomerales	Glomeraceae	Glomus	Glomus_bareae	Module #2
ASV_78	1.40605	0.235259	0.0436424	0.0755909	0.026565	0.0118498	0.233392	0.305862	0.0569249	0.0056925	Proteobacteria	Deltaproteobacteria	Desulfobacterales	Desulfobulbaceae	Desulfobulbus	Desulfobulbus_propionicus	Module #2			ASV_225	0	0	0	0	0.000563333	0.000796674	0.0378134	0.0534762	0	0	Mucoromycota	Glomeromycetes	Glomerales	Glomeraceae	Glomus	Glomus_bareae	Other
ASV_63	0.12903	0.113041	0.360524	0.350555	0.0664124	0.0379025	0.261855	0.453545	0.184057	0.102518	Proteobacteria	Deltaproteobacteria	Desulfovibrionales	Desulfovibrionaceae	Desulfovibrio	Desulfovibrio_carbinolicus	Module #3			ASV_136	0.00225667	0.00211226	0.353302	0.49725	0.00282333	0.00211226	0	0	0.000563333	0.000796674	Mucoromycota	Glomeromycetes	Glomerales	Glomeraceae	Glomus	Glomus_microcarpum	Module #2
ASV_176	0.0569249	0.0521725	0.0208725	0.0361522	0.0056925	0.0098597	0.0910799	0.0560645	0.0455399	0.04554	Proteobacteria	Deltaproteobacteria	Desulfovibrionales	Desulfovibrionaceae	Desulfovibrio	Desulfovibrio_carbinolicus	Module #2			ASV_166	0.353865	0.500441	0	0	0.000563333	0.000796674	0	0	0	0	Mucoromycota	Glomeromycetes	Glomerales	Glomeraceae	Glomus	Glomus_sp._2_SL-2017	Module #2
ASV_189	0.130927	0.226773	0	0	0.0569249	0.0985968	0	0	0	0	Proteobacteria	Deltaproteobacteria	Desulfuromonadales	Desulfuromonadaceae	Desulfuromonas	Desulfuromonas_sp._DDH964	Module #2			ASV_277	0.0564379	0.0798152	0	0	0	0	0	0	0	0	Mucoromycota	Glomeromycetes	Glomerales	Glomeraceae	Glomus	Glomus_sp._2_SL-2017	Module #2
ASV_239	0	0	0	0	0	0	0.110055	0.0884323	0	0	Proteobacteria	Deltaproteobacteria	Desulfuromonadales	Desulfuromonadaceae	Desulfuromonas	Desulfuromonas_sp._DDH964	Module #1			ASV_30	2.20954	1.123	0.0214453	0.0152917	0.0694188	0.068455	0.129243	0.172003	0.55422	0.608466	Mucoromycota	Glomeromycetes	Glomerales	Glomeraceae	Glomus	Glomus_sp._22_ZHNL-2013	Module #2
ASV_115	0	0	0.400372	0.265317	0.0417441	0.0674353	0.108157	0.0957625	0.003795	0.00657313	Proteobacteria	Alphaproteobacteria	Rhizobiales	Rhizobiaceae	Ensifer	Ensifer_sp._STA2	Module #0			ASV_23	2.55551	2.00056	0.221237	0.305695	0.374185	0.262836	0.389986	0.502574	1.30089	1.42585	Mucoromycota	Glomeromycetes	Glomerales	Glomeraceae	Glomus	Glomus_sp._22_ZHNL-2013	Module #2
ASV_274	0	0	0	0	0.134722	0.0956497	0.0702074	0.121603	0.003795	0.00657313	Actinobacteria	Actinobacteria	Frankiales	Frankiaceae	Frankia	Frankia_sp._EAN1pec	Module #1			ASV_1	1.79811	1.52581	9.9895	2.16139	12.1917	4.68225	12.4829	8.78461	10.1944	3.77004	Mucoromycota	Glomeromycetes	Glomerales	Glomeraceae	Glomus	Glomus_sp._23_ZHNL-2013	Module #3
ASV_248	0.0246675	0.0230059	0.0417449	0.0723043	0.01518	0.0262925	0.0341549	0.0591581	0	0	Proteobacteria	Deltaproteobacteria	Desulfuromonadales	Geobacteraceae	Geobacter	Geobacter_bemidjiensis	Module #2			ASV_6	9.84615	4.45034	3.5347	2.38696	5.2792	5.15367	1.37257	1.83342	1.0678	1.10434	Mucoromycota	Glomeromycetes	Glomerales	Glomeraceae	Glomus	Glomus_sp._23_ZHNL-2013	Module #2
ASV_168	0	0	0	0	0.0170766	0.0248135	0.157492	0.135827	0.00189667	0.00328512	Proteobacteria	Gammaproteobacteria	Enterobacterales	Enterobacteriaceae	Klebsiella	Klebsiella_oxytoca	Module #1			ASV_13	1.26816	0.455786	0.908086	1.06327	0.602192	0.430197	2.82472	3.88707	1.8094	1.68259	Mucoromycota	Glomeromycetes	Glomerales	Glomeraceae	Glomus	Glomus_sp._23_ZHNL-2013	Module #2
ASV_20	0.0246675	0.0427253	0.531299	0.515173	4.80446	1.53743	0.707766	0.435404	0.895619	0.0854506	Proteobacteria	Betaproteobacteria	Burkholderiales	unidentified	Leptothrix	Leptothrix_cholodnii	Module #1			ASV_382	0.00903047	0.00575469	0.0163649	0.0207534	0.00225667	0.00211226	0.0197532	0.00485495	0.00677253	0.0047889	Mucoromycota	Glomeromycetes	Glomerales	Glomeraceae	Glomus	Glomus_sp._23_ZHNL-2013	Module #3
ASV_146	0.00189667	0.00328512	0.00189667	0.00328512	0.607199	0.676361	0.026565	0.0365976	0.0853874	0.074439	Proteobacteria	Betaproteobacteria	Burkholderiales	unidentified	Leptothrix	Leptothrix_cholodnii	Module #0			ASV_316	0.307586	0.304502	0.0643392	0.0432993	0.0378134	0.0247813	0.0603885	0.00485495	0.032734	0.00786089	Mucoromycota	Glomeromycetes	Glomerales	Glomeraceae	Glomus	Glomus_sp._23_ZHNL-2013	Module #2
ASV_191	0	0	0	0	0.0246675	0.0182988	0	0	0.0967724	0.167615	Proteobacteria	Betaproteobacteria	Burkholderiales	unidentified	Leptothrix	Leptothrix_cholodnii	Module #1			ASV_381	0.0553091	0.0379185	0.0925581	0.0564153	0.041763	0.0420765	0.129243	0.107638	0.0457147	0.0217267	Mucoromycota	Glomeromycetes	Glomerales	Glomeraceae	Glomus	Glomus_sp._23_ZHNL-2013	Module #3
ASV_247	0	0	0	0	0.0322575	0.0558716	0.0360524	0.0624446	0	0	Proteobacteria	Betaproteobacteria	Burkholderiales	unidentified	Leptothrix	Leptothrix_cholodnii	Module #1			ASV_370	0.00225667	0.000801388	0.0536187	0.0674738	0.0423276	0.0313126	0.0282181	0.0179905	0.0118509	0.00718486	Mucoromycota	Glomeromycetes	Glomerales	Glomeraceae	Glomus	Glomus_sp._23_ZHNL-2013	Module #3
ASV_219	0.0170775	0.029579	0	0	0.231495	0.134508	0.0341549	0.0591581	0	0	Proteobacteria	Gammaproteobacteria	Methylococcales	Methylococcaceae	Methylobacter	Methylobacter_luteus	Module #1			ASV_328	0.0293477	0.0201444	0.134322	0.118933	0.0694177	0.0746908	0.143917	0.0983477	0.0649037	0.0564151	Mucoromycota	Glomeromycetes	Glomerales	Glomeraceae	Glomus	Glomus_sp._23_ZHNL-2013	Module #3
ASV_303	0.0170775	0.0205245	0	0	0.425039	0.38844	0	0	0	0	Proteobacteria	Gammaproteobacteria	Methylococcales	Methylococcaceae	Methylocaldum	Methylocaldum_marinum	Module #1			ASV_348	0.0163697	0.0149089	0.204869	0.178613	0.145045	0.110261	0.305329	0.119574	0.0739336	0.0518799	Mucoromycota	Glomeromycetes	Glomerales	Glomeraceae	Glomus	Glomus_sp._23_ZHNL-2013	Module #3
ASV_160	0	0	0	0	0.635662	0.0664666	0.00379333	0.00328512	0	0	Proteobacteria	Gammaproteobacteria	Methylococcales	Methylococcaceae	Methylocaldum	Methylocaldum_marinum	Module #1			ASV_346	0.032734	0.0260227	0.0728048	0.0658512	0.0231395	0.0119189	0.0705473	0.010738	0.0462805	0.0292044	Mucoromycota	Glomeromycetes	Glomerales	Glomeraceae	Glomus	Glomus_sp._23_ZHNL-2013	Module #3
ASV_276	0	0	0	0	0.176467	0.148333	0.00569167	0.0056925	0	0	Proteobacteria	Gammaproteobacteria	Methylococcales	Methylococcaceae	Methylocaldum	Methylocaldum_marinum	Module #1			ASV_352	0.032734	0.0260227	0.0530509	0.0666497	0.0163661	0.00833394	0.0259614	0.0139848	0.0146751	0.00797975	Mucoromycota	Glomeromycetes	Glomerales	Glomeraceae	Glomus	Glomus_sp._23_ZHNL-2013	Module #3
ASV_261	0	0	0	0	0.146107	0.131092	0.00379333	0.00328512	0	0	Proteobacteria	Gammaproteobacteria	Methylococcales	Methylococcaceae	Methylocaldum	Methylocaldum_marinum	Module #1			ASV_100	0.0039496	0.00444445	0.00113	0.00159806	0.119084	0.16841	0	0	0.381519	0.538355	Mucoromycota	Glomeromycetes	Glomerales	Glomeraceae	Glomus	Glomus_sp._23_ZHNL-2013	Module #2
ASV_286	0	0	0	0	0.195442	0.120801	0.0322566	0.0411813	0	0	Proteobacteria	Gammaproteobacteria	Methylococcales	Methylococcaceae	Methylocaldum	Methylocaldum_marinum	Module #1			ASV_407	0.00508067	0.00498406	0.168749	0.181096	0.0818363	0.0931914	0.0457151	0.0575333	0.0434596	0.056667	Mucoromycota	Glomeromycetes	Glomerales	Glomeraceae	Glomus	Glomus_sp._23_ZHNL-2013	Module #3
ASV_348	0	0	0	0	0.22011	0.0711751	0.00189667	0.00328512	0	0	Proteobacteria	Gammaproteobacteria	Methylococcales	Methylococcaceae	Methylocaldum	Methylocaldum_marinum	Module #1			ASV_80	0.198097	0.199249	0.0722405	0.0463134	0.898491	0.598362	0.00903007	0.00638522	0.0197547	0.0222189	Mucoromycota	Glomeromycetes	Glomerales	Glomeraceae	Glomus	Glomus_sp._6_ZHNL-2013c	Other
ASV_273	0.0094875	0.0164328	0	0	0.00189667	0.00328512	0.094874	0.0856413	0	0	Proteobacteria	Alphaproteobacteria	Rhizobiales	Methylocystaceae	Methylocystis	Methylocystis_methanolicus	Module #1			ASV_88	0.108362	0.0878569	0.00338667	0.00366008	0.748366	1.03331	0.0158007	0.0164943	0.00959447	0.00709415	Mucoromycota	Glomeromycetes	Glomerales	Glomeraceae	Glomus	Glomus_sp._6_ZHNL-2013c	Other
ASV_268	0	0	0	0	0.003795	0.00657313	0.0683099	0.118316	0	0	Firmicutes	Negativicutes	Selenomonadales	Sporomusaceae	Methylomusa	Methylomusa_anaerophila	Module #1			ASV_89	0.344837	0.34821	0.0688542	0.0446965	0.906392	0.706562	0.058131	0.0515473	0.295169	0.242675	Mucoromycota	Glomeromycetes	Glomerales	Glomeraceae	Glomus	Glomus_sp._6_ZHNL-2013c	Other
ASV_137	0.0246675	0.0427253	0.079694	0.0646557	0.263752	0.368798	0.157492	0.082361	0	0	Proteobacteria	Betaproteobacteria	Nitrosomonadales	Sterolibacteriaceae	Methyloversatilis	Methyloversatilis_sp._RAC08	Module #1			ASV_104	0.00507837	0.00602651	0	0	0.4357	0.442738	0.00733837	0.00558736	0.0146738	0.0207519	Mucoromycota	Glomeromycetes	Glomerales	Glomeraceae	Glomus	Glomus_sp._6_ZHNL-2013c	Other
ASV_266	0	0	0.0474366	0.0772873	0.0360525	0.0292116	0.003795	0.00657313	0	0	Proteobacteria	Betaproteobacteria	Nitrosomonadales	Sterolibacteriaceae	Methyloversatilis	Methyloversatilis_sp._RAC08	Module #1			ASV_242	0.0987652	0.0709562	0.0135451	0.0191557	0.00338627	0.0047889	0	0	0.0095934	0.0123913	Mucoromycota	Glomeromycetes	Glomerales	Glomeraceae	Glomus	Glomus_sp._6_ZHNL-2013c	Module #2
ASV_170	0.0322574	0.0182988	0.0170775	0.029579	0.00189667	0.00328512	0.180262	0.119452	0.0474366	0.0772873	Verrucomicrobia	Opitutae	Opitutales	Opitutaceae	unidentified	Opitutaceae_bacterium_TAV5	Module #2			ASV_147	0.00677253	0.00957781	0.00451667	0.00348073	0.0242683	0.0187693	0.0062096	0.00444465	0.0050796	0.00414731	Mucoromycota	Glomeromycetes	Glomerales	Glomeraceae	Glomus	Glomus_sp._6_ZHNL-2013c	Other
ASV_201	0.00379333	0.00328512	0	0	0.468682	0.801941	0.00379333	0.00328512	0.003795	0.00657313	Verrucomicrobia	Opitutae	Opitutales	Opitutaceae	unidentified	Opitutaceae_bacterium_TAV5	Module #1			ASV_130	0.0197524	0.0231883	0.00112667	0.000796674	0.0203176	0.0199378	0.0079017	0.00399049	0.00507837	0.00602651	Mucoromycota	Glomeromycetes	Glomerales	Glomeraceae	Glomus	Glomus_sp._6_ZHNL-2013c	Other
ASV_434	0.003795	0.00657313	0	0	0.0626174	0.108457	0.00189667	0.00328512	0	0	Verrucomicrobia	Opitutae	Opitutales	Opitutaceae	unidentified	Opitutaceae_bacterium_TAV5	Module #2			ASV_233	0.00169333	0.00138396	0	0	0.0869143	0.122915	0	0	0.000563333	0.000796674	Mucoromycota	Glomeromycetes	Glomerales	Glomeraceae	Glomus	Glomus_sp._6_ZHNL-2013c	Module #2
ASV_135	0.018975	0.0328656	0.297907	0.438445	0.00759	0.0131463	0.0170775	0.0150609	0.0284624	0.0260863	Verrucomicrobia	Opitutae	Opitutales	Opitutaceae	unidentified	Opitutaceae_bacterium_TAV5	Other			ASV_92	0	0	0.0423274	0.058669	0.165364	0.231467	0.246068	0.337255	0.00282	0.00287702	Mucoromycota	Glomeromycetes	Glomerales	Glomeraceae	Glomus	Glomus_sp._6_ZHNL-2013c	Module #0
ASV_243	0	0	0.0929774	0.161042	0	0	0	0	0	0	Verrucomicrobia	Opitutae	Opitutales	Opitutaceae	unidentified	Opitutaceae_bacterium_TAV5	Other			ASV_144	0.0253962	0.0311593	0.00733817	0.00809975	0.139402	0.0965863	0.00112667	0.000796674	0.103847	0.140915	Mucoromycota	Glomeromycetes	Glomerales	Glomeraceae	Glomus	Glomus_sp._6_ZHNL-2013d	Module #1
ASV_364	0	0	0	0	0.0113842	0.0150614	0.0436416	0.070719	0	0	Firmicutes	Bacilli	Bacillales	Paenibacillaceae	Paenibacillus	Paenibacillus_albidus	Module #1			ASV_62	0.237038	0.312698	0.0332973	0.0458997	0.948721	0.847392	0.273158	0.361403	0.114003	0.148189	Mucoromycota	Glomeromycetes	Glomerales	Glomeraceae	Glomus	Glomus_sp._6_ZHNL-2013d	Other
ASV_220	0.0379499	0.0657312	0.0284625	0.0492984	0.003795	0.00657313	0	0	0.00189667	0.00328512	Chlorobi	Chlorobia	Chlorobiales	Chlorobiaceae	Pelodictyon	Pelodictyon_luteolum	Module #2			ASV_271	0.0406353	0.0574669	0	0	0.00338667	0.00366008	0	0	0.00113	0.00159806	Mucoromycota	Glomeromycetes	Glomerales	Glomeraceae	Glomus	Glomus_sp._6_ZHNL-2013d	Other
ASV_12	1.68498	0.193796	1.85385	0.38551	0.345344	0.224931	1.01706	0.502565	1.16696	0.799243	Proteobacteria	Betaproteobacteria	Burkholderiales	Comamonadaceae	Pseudacidovorax	Pseudacidovorax_intermedius	Module #2			ASV_94	0	0	0.000563333	0.000796674	0.629282	0.876803	0.00507837	0.00602651	0	0	Mucoromycota	Glomeromycetes	Glomerales	Glomeraceae	Glomus	Glomus_sp._6_ZHNL-2013d	Module #3
ASV_31	2.93733	1.15595	1.18024	0.652389	0.0550274	0.0370377	0.741921	0.415838	0.0815924	0.0333549	Proteobacteria	Betaproteobacteria	Burkholderiales	Comamonadaceae	Pseudacidovorax	Pseudacidovorax_intermedius	Module #2			ASV_169	0	0	0	0	0.207127	0.283398	0.00225667	0.00319141	0	0	Mucoromycota	Glomeromycetes	Glomerales	Glomeraceae	Glomus	Glomus_sp._6_ZHNL-2013d	Module #1
ASV_1	15.3735	5.1445	12.4779	0.889997	1.63375	1.08712	6.21051	1.39932	4.94867	2.42472	Proteobacteria	Betaproteobacteria	Burkholderiales	Comamonadaceae	Pseudacidovorax	Pseudacidovorax_intermedius	Module #2			ASV_67	0.0507943	0.0682733	0.539545	0.761837	1.13722	1.10399	0.0158026	0.0124675	0.0632108	0.0822559	Mucoromycota	Glomeromycetes	Glomerales	Glomeraceae	Glomus	Glomus_sp._8_ZHNL-2013k	Module #1
ASV_10	4.03408	1.14718	3.48001	0.741562	0.269445	0.148914	1.16317	0.125019	1.02844	0.446864	Proteobacteria	Betaproteobacteria	Burkholderiales	Comamonadaceae	Pseudacidovorax	Pseudacidovorax_intermedius	Module #2			ASV_109	0.0152397	0.00731382	0.288395	0.405463	0.0293477	0.0143889	0.170443	0.233862	0.00790047	0.00695828	Mucoromycota	Glomeromycetes	Glomerales	Glomeraceae	Glomus	Glomus_sp._8_ZHNL-2013k	Module #2
ASV_24	2.26561	1.01129	0.829206	0.333695	0.176467	0.237248	0.379499	0.15086	0.358627	0.240369	Proteobacteria	Betaproteobacteria	Burkholderiales	Comamonadaceae	Pseudacidovorax	Pseudacidovorax_intermedius	Module #2			ASV_113	0.00112667	0.000796674	0.0214476	0.0279687	0.523743	0.727555	0.00733693	0.010376	0.053616	0.0758244	Mucoromycota	Glomeromycetes	Glomerales	Glomeraceae	Glomus	Glomus_sp._8_ZHNL-2013k	Module #3
ASV_432	0.506632	0.203581	0.354832	0.0807719	0.203032	0.0118499	0.428834	0.243472	0.421244	0.074439	Proteobacteria	Betaproteobacteria	Burkholderiales	Comamonadaceae	Pseudacidovorax	Pseudacidovorax_intermedius	Module #2			ASV_95	0	0	0.00169333	0.00239473	0.608965	0.851646	0.00790027	0.0100015	0.000563333	0.000796674	Mucoromycota	Glomeromycetes	Glomerales	Glomeraceae	Glomus	Glomus_sp._8_ZHNL-2013k	Module #2
ASV_14	1.95442	0.0427253	1.68687	0.0173909	0.142312	0.0543029	0.741921	0.357783	0.690689	0.352123	Proteobacteria	Betaproteobacteria	Burkholderiales	Comamonadaceae	Pseudacidovorax	Pseudacidovorax_intermedius	Module #2			ASV_145	0.000563333	0.000796674	0.212206	0.172125	0.00451503	0.00638522	0	0	0.0812684	0.112541	Mucoromycota	Glomeromycetes	Glomerales	Glomeraceae	Glomus	Glomus_sp._8_ZHNL-2013n	Module #0
ASV_75	0.0891815	0.107608	0.26565	0.119723	0.23529	0.141093	0.343447	0.196892	0.11385	0.0602436	Proteobacteria	Betaproteobacteria	Burkholderiales	Comamonadaceae	Pseudacidovorax	Pseudacidovorax_intermedius	Module #1			ASV_207	0	0	0	0	0.0993306	0.140475	0.00282333	0.0039928	0	0	Mucoromycota	Glomeromycetes	Glomerales	Glomeraceae	Glomus	Glomus_sp._8_ZHNL-2013n	Module #1
ASV_16	0.2277	0.277009	2.38136	0.824141	0.307395	0.346775	0.948749	0.423406	0.876644	0.108606	Proteobacteria	Betaproteobacteria	Burkholderiales	Comamonadaceae	Pseudacidovorax	Pseudacidovorax_intermedius	Module #3			ASV_153	0.00112667	0.000796674	0.058131	0.0470097	0.178907	0.251819	0.00338627	0.0047889	0.0338621	0.039515	Mucoromycota	Glomeromycetes	Glomerales	Glomeraceae	Glomus	Glomus_sp._8_ZHNL-2013r	Module #0
ASV_171	0.157492	0.136422	0.00379333	0.00328512	0.00569	0	0.108157	0.0838556	0.0208716	0.0313524	Proteobacteria	Betaproteobacteria	Burkholderiales	Comamonadaceae	Pseudacidovorax	Pseudacidovorax_intermedius	Module #2			ASV_34	0.164799	0.108205	0.0231395	0.010376	0.436265	0.616971	1.06329	1.49893	0.0214456	0.0141891	Mucoromycota	Glomeromycetes	Glomerales	Glomeraceae	Glomus	Glomus_sp._9_SUN-2011	Module #2
ASV_461	0.404167	0.12588	0.301702	0.0937103	0.17457	0.0361522	0.324472	0.214283	0.294112	0.04196	Proteobacteria	Betaproteobacteria	Burkholderiales	Comamonadaceae	Pseudacidovorax	Pseudacidovorax_intermedius	Module #2			ASV_29	1.59211	1.42472	1.81673	1.81532	0.853905	1.2076	0.566636	0.785781	3.85922	2.71896	Mucoromycota	Glomeromycetes	Glomerales	Glomeraceae	Glomus	Glomus_sp._9_SUN-2011	Module #2
ASV_70	0.100567	0.121603	0.360524	0.0805711	0.127132	0.0313518	0.533197	0.358506	0.20493	0.0861431	Proteobacteria	Betaproteobacteria	Burkholderiales	Comamonadaceae	Pseudacidovorax	Pseudacidovorax_intermedius	Module #3			ASV_19	4.11037	1.19059	1.90083	1.46629	1.31387	0.940649	3.50818	3.74761	5.35144	1.90044	Mucoromycota	Glomeromycetes	Glomerales	Glomeraceae	Glomus	Glomus_sp._9_SUN-2011	Module #2
ASV_88	0.278932	0.148005	0.02277	0.0394387	0.0436416	0.070719	0.161287	0.082361	0.248572	0.15593	Proteobacteria	Betaproteobacteria	Burkholderiales	Comamonadaceae	Pseudacidovorax	Pseudacidovorax_intermedius	Module #2			ASV_31	0.484801	0.587158	0.00620607	0.00638668	0.0372479	0.0514861	0.0225751	0.00970994	1.90139	2.64831	Mucoromycota	Glomeromycetes	Glomerales	Glomeraceae	Glomus	Glomus_sp._9_SUN-2011	Module #2
ASV_27	0.377602	0.225004	0.214417	0.126052	1.49902	0.766741	1.86334	2.25753	0.474374	0.145614	Proteobacteria	Betaproteobacteria	Burkholderiales	Comamonadaceae	Pseudacidovorax	Pseudacidovorax_intermedius	Module #1			ASV_71	0.0135465	0.00414556	0.0665956	0.0525401	0.000563333	0.000796674	0.00282	0.00287702	0.0423284	0.041219	Mucoromycota	Glomeromycetes	Glomerales	Glomeraceae	Glomus	Glomus_sp._9_SUN-2011	Module #2
ASV_57	0.0341549	0.034155	0.719151	0.372471	0.29601	0.176742	0.552172	0.158677	0.476272	0.336885	Proteobacteria	Betaproteobacteria	Burkholderiales	Comamonadaceae	Pseudacidovorax	Pseudacidovorax_intermedius	Module #3			ASV_43	1.03168	0.549656	0.0101578	0.00633655	0.168185	0.237849	0.00451333	0.00211226	0.961701	0.670145	Mucoromycota	Glomeromycetes	Glomerales	Glomeraceae	Glomus	Glomus_sp._9_SUN-2011	Module #2
ASV_295	0.0170775	0.0150609	0	0	0.003795	0.00657313	0.00189667	0.00328512	0.0284625	0.0492984	Proteobacteria	Betaproteobacteria	Burkholderiales	Comamonadaceae	Pseudacidovorax	Pseudacidovorax_intermedius	Module #2			ASV_49	0.194712	0.258615	0.136015	0.185218	0.557605	0.779008	0.0158026	0.0223483	0.492703	0.67062	Mucoromycota	Glomeromycetes	Glomerales	Glomeraceae	Glomus	Glomus_sp._9_SUN-2011	Other
ASV_151	0.0227691	0.0248138	0.00189667	0.00328512	0.301701	0.354447	0.25806	0.103305	0.0474374	0.0575852	Proteobacteria	Betaproteobacteria	Burkholderiales	Comamonadaceae	Pseudacidovorax	Pseudacidovorax_intermedius	Module #1			ASV_35	1.44989	1.27235	0.00734	0.00159806	0.353865	0.500441	0.0163682	0.0128438	1.31105	1.55212	Mucoromycota	Glomeromycetes	Glomerales	Glomeraceae	Glomus	Glomus_sp._9_SUN-2011	Module #2
ASV_155	0.123337	0.0199914	0.184057	0.168322	0.0626174	0.0548964	0.117645	0.0659772	0.0607199	0.0667099	Proteobacteria	Betaproteobacteria	Burkholderiales	Comamonadaceae	Pseudacidovorax	Pseudacidovorax_intermedius	Module #2			ASV_26	1.14287	0.480005	1.09433	0.77448	0.982018	1.38759	0.00338333	0.00239473	2.40482	1.75435	Mucoromycota	Glomeromycetes	Glomerales	Glomeraceae	Glomus	Glomus_sp._9_SUN-2011	Module #2
ASV_108	0.0246674	0.0215514	0.0208708	0.0262939	0.318779	0.307553	0.404167	0.280785	0.0417441	0.057586	Proteobacteria	Betaproteobacteria	Burkholderiales	Comamonadaceae	Pseudacidovorax	Pseudacidovorax_intermedius	Module #1			ASV_41	0.500604	0.50983	0.00282	0.00287702	0.125856	0.177988	0.00846713	0.00602478	1.06442	1.46234	Mucoromycota	Glomeromycetes	Glomerales	Glomeraceae	Glomus	Glomus_sp._9_SUN-2011	Module #2
ASV_35	0.0322566	0.0323699	0.404167	0.19279	0.123337	0.117262	0.648944	0.520451	0.404167	0.332365	Proteobacteria	Betaproteobacteria	Burkholderiales	Comamonadaceae	Pseudacidovorax	Pseudacidovorax_intermedius	Module #3			ASV_99	0.43175	0.0611563	0.320004	0.417022	0.022012	0.0140286	0.00508	0.00137988	0.675561	0.585136	Mucoromycota	Glomeromycetes	Glomerales	Glomeraceae	Glomus	Glomus_sp._9_SUN-2011	Module #2
ASV_136	0.104362	0.0702587	0.0626166	0.0505974	0.100567	0.154574	0.168877	0.0862057	0.0531299	0.0463627	Proteobacteria	Betaproteobacteria	Burkholderiales	Comamonadaceae	Pseudacidovorax	Pseudacidovorax_intermedius	Module #1			ASV_117	0.184553	0.245439	0.00846467	0.00479041	0.397323	0.561899	0	0	0.00113	0.00159806	Mucoromycota	Glomeromycetes	Glomerales	Glomeraceae	Glomus	Glomus_sp._9_SUN-2011	Module #2
ASV_114	0.0796949	0.0560646	0.0834899	0.0592493	0.142312	0.104345	0.165082	0.0599742	0.0777974	0.0513377	Proteobacteria	Betaproteobacteria	Burkholderiales	Comamonadaceae	Pseudacidovorax	Pseudacidovorax_intermedius	Module #2			ASV_93	0.415383	0.553945	0.0270902	0.0203646	0.011852	0.0167612	0	0	0.7811	1.00059	Mucoromycota	Glomeromycetes	Glomerales	Glomeraceae	Glomus	Glomus_sp._9_SUN-2011	Module #2
ASV_139	0.0379499	0.0561608	0.00569	0	0.155595	0.0379025	0.252367	0.111307	0.0303591	0.0477407	Proteobacteria	Betaproteobacteria	Burkholderiales	Comamonadaceae	Pseudacidovorax	Pseudacidovorax_intermedius	Module #1			ASV_103	0.0863512	0.106734	0.273724	0.377566	0.432878	0.612183	0	0	0.00677293	0.00365971	Mucoromycota	Glomeromycetes	Glomerales	Glomeraceae	Glomus	Glomus_sp._9_SUN-2011	Module #2
ASV_141	0.142312	0.151574	0.00569167	0.0056925	0.111952	0.0477401	0.239085	0.222007	0.0056925	0.0098597	Proteobacteria	Betaproteobacteria	Burkholderiales	Comamonadaceae	Pseudacidovorax	Pseudacidovorax_intermedius	Module #1			ASV_367	0.0276545	0.0115938	0.020882	0.00761385	0.0129809	0.014782	0.0344271	0.022391	0.0327331	0.0214326	Mucoromycota	Glomeromycetes	Glomerales	Glomeraceae	Glomus	Glomus_sp._9_SUN-2011	Module #2
ASV_237	0.0189741	0.028081	0.0493341	0.0456596	0.0910799	0.138504	0.0151792	0.0086968	0.003795	0.00657313	Proteobacteria	Betaproteobacteria	Burkholderiales	Comamonadaceae	Pseudacidovorax	Pseudacidovorax_intermedius	Module #3			ASV_40	0.0897364	0.110284	0.18963	0.181575	0.110054	0.15564	0.000563333	0.000796674	0.00620837	0.00558703	Mucoromycota	Glomeromycetes	Glomerales	Glomeraceae	Glomus	Glomus_sp._9_SUN-2011	Module #2
ASV_84	0.003795	0.00657313	0.0322566	0.0256701	0.00948583	0.00657458	0.0208725	0.0118498	0.0208717	0.0131477	Proteobacteria	Betaproteobacteria	Burkholderiales	Comamonadaceae	Pseudacidovorax	Pseudacidovorax_intermedius	Module #3			ASV_183	0	0	0.000563333	0.000796674	0	0	0.0440205	0.0610633	0.000563333	0.000796674	Mucoromycota	Glomeromycetes	Glomerales	Glomeraceae	Glomus	Glomus_sp._9_SUN-2011	Module #3
ASV_282	0	0	0	0	0.187852	0.130431	0	0	0.00189667	0.00328512	Proteobacteria	Betaproteobacteria	Burkholderiales	Comamonadaceae	Pseudacidovorax	Pseudacidovorax_intermedius	Module #1			ASV_106	0.105539	0.118933	0.0485368	0.0359521	0.0389423	0.0515224	0.219543	0.277083	0.0564381	0.0762516	Mucoromycota	Glomeromycetes	Glomerales	Glomeraceae	Glomus	Glomus_sp._DQF07	Module #2
ASV_54	0.02277	0.0394387	0.00758917	0.00869571	2.67927	1.05866	0.332062	0.38209	0.0910799	0.148005	Proteobacteria	Betaproteobacteria	Burkholderiales	Comamonadaceae	Pseudacidovorax	Pseudacidovorax_intermedius	Module #1			ASV_162	0.0332973	0.0388652	0.0660325	0.0898159	0.00225667	0.00319141	0	0	0	0	Mucoromycota	Glomeromycetes	Glomerales	Glomeraceae	Glomus	Glomus_sp._DQF07	Module #2
ASV_363	0	0	0	0	0.0986699	0.156345	0.00759	0.0131463	0	0	Proteobacteria	Betaproteobacteria	Burkholderiales	Comamonadaceae	Pseudacidovorax	Pseudacidovorax_intermedius	Module #1			ASV_135	0.0237039	0.0208744	0.0507941	0.0548639	0	0	0.129807	0.176397	0.0332996	0.0447171	Mucoromycota	Glomeromycetes	Glomerales	Glomeraceae	Glomus	Glomus_sp._DQF07	Module #2
ASV_255	0	0	0.0322566	0.0510218	0.0683099	0.0683099	0.0569241	0.0465964	0.003795	0.00657313	Proteobacteria	Betaproteobacteria	Burkholderiales	Comamonadaceae	Pseudacidovorax	Pseudacidovorax_intermedius	Module #3			ASV_155	0.00338627	0.0047889	0	0	0.00225667	0.00319141	0.146737	0.206324	0	0	Mucoromycota	Glomeromycetes	Glomerales	Glomeraceae	Glomus	Glomus_sp._DQF07	Module #2
ASV_267	0	0	0	0	0.0113842	0.0150614	0.0474366	0.0772873	0.00189667	0.00328512	Proteobacteria	Betaproteobacteria	Burkholderiales	Comamonadaceae	Pseudacidovorax	Pseudacidovorax_intermedius	Other			ASV_102	0.0248339	0.0179879	0.0801418	0.0831343	0.00733693	0.010376	0.282191	0.389507	0.00395	0.00159806	Mucoromycota	Glomeromycetes	Glomerales	Glomeraceae	Glomus	Glomus_sp._DQF07	Module #2
ASV_107	0	0	0.199237	0.160302	0.003795	0.00657313	0.02277	0.0197193	0.341549	0.173691	Proteobacteria	Betaproteobacteria	Burkholderiales	Comamonadaceae	Pseudacidovorax	Pseudacidovorax_intermedius	Module #0			ASV_216	0.0129809	0.014782	0.00169333	0.00138396	0.156333	0.135354	0.000563333	0.000796674	0.000563333	0.000796674	Mucoromycota	Glomeromycetes	Glomerales	Glomeraceae	Glomus	Glomus_sp._DQF07	Module #2
ASV_190	0	0	0.00189667	0.00328512	0	0	0.0360516	0.0575858	0.0796941	0.133137	Proteobacteria	Betaproteobacteria	Burkholderiales	Comamonadaceae	Pseudacidovorax	Pseudacidovorax_intermedius	Other			ASV_82	0.0355571	0.0479082	0.108361	0.0899861	0.230267	0.31849	0.30025	0.403152	0.110618	0.15286	Mucoromycota	Glomeromycetes	Glomerales	Glomeraceae	Glomus	Glomus_sp._DQF07	Other
ASV_253	0	0	0	0	0.0721049	0.0968281	0.03795	0.0215514	0.00189667	0.00328512	Proteobacteria	Betaproteobacteria	Burkholderiales	Comamonadaceae	Pseudacidovorax	Pseudacidovorax_intermedius	Module #1			ASV_68	0.0976375	0.0622916	0.0570024	0.0770494	0.00451333	0.00211226	0.694186	0.484191	0.00451667	0.00348073	Mucoromycota	Glomeromycetes	Glomerales	Glomeraceae	Glomus	Glomus_sp._DQF07	Module #2
ASV_359	0.0758999	0.0989795	0	0	0.00379333	0.00328512	0	0	0	0	Proteobacteria	Deltaproteobacteria	Desulfovibrionales	Desulfovibrionaceae	Pseudodesulfovibrio	Pseudodesulfovibrio_indicus	Module #2			ASV_168	0.0129797	0.0171749	0.0739336	0.104558	0	0	0.00903027	0.00941	0.000563333	0.000796674	Mucoromycota	Glomeromycetes	Glomerales	Glomeraceae	Glomus	Glomus_sp._DQF07	Module #2
ASV_13	2.33961	0.256352	2.8026	0.444099	0.292215	0.153838	0.973416	0.298625	0.992391	0.597043	Proteobacteria	Betaproteobacteria	Burkholderiales	unidentified	Rubrivivax	Rubrivivax_gelatinosus	Module #2			ASV_115	0	0	0	0	0.00169333	0.00239473	0.202612	0.286537	0.00112667	0.000796674	Mucoromycota	Glomeromycetes	Glomerales	Glomeraceae	Glomus	Glomus_sp._DQF07	Other
ASV_96	0.03795	0.0516524	0.163185	0.0370377	0.436424	0.381539	0.237187	0.102518	0.119542	0.0889196	Proteobacteria	Betaproteobacteria	Burkholderiales	unidentified	Rubrivivax	Rubrivivax_gelatinosus	Module #1			ASV_72	0.00338627	0.0047889	0.0620817	0.0761388	0.659759	0.906828	0.163669	0.223111	0.00113	0.00159806	Mucoromycota	Glomeromycetes	Glomerales	Glomeraceae	Glomus	Glomus_sp._rp10	Module #3
ASV_186	0.0872849	0.0592494	0.0588216	0.0573043	0.003795	0.00657313	0.00948583	0.00657458	0.00569167	0.0056925	Proteobacteria	Betaproteobacteria	Burkholderiales	unidentified	Rubrivivax	Rubrivivax_gelatinosus	Module #2			ASV_96	0.00395067	0.00558709	0.00282	0.00159806	0.0925587	0.120123	0.296299	0.402306	0.00338667	0.00366008	Mucoromycota	Glomeromycetes	Glomerales	Glomeraceae	Glomus	Glomus_sp._rp10	Module #1
ASV_147	0.026565	0.0256689	0.0910799	0.0699505	0.00189667	0.00328512	0.041745	0.0230059	0.121439	0.171753	Proteobacteria	Betaproteobacteria	Burkholderiales	unidentified	Rubrivivax	Rubrivivax_gelatinosus	Module #3			ASV_55	0.377571	0.523199	0.0649027	0.0629638	1.12029	0.82681	0.185116	0.155181	0.0389421	0.0469419	Mucoromycota	Glomeromycetes	Glomerales	Glomeraceae	Glomus	Glomus_sp._rp65	Module #1
ASV_138	0	0	0	0	0.0569241	0.0937109	0.083489	0.067436	0.00189667	0.00328512	Proteobacteria	Betaproteobacteria	Burkholderiales	unidentified	Rubrivivax	Rubrivivax_gelatinosus	Module #1			ASV_174	0.000563333	0.000796674	0	0	0.00112667	0.000796674	0.0982008	0.137684	0.000563333	0.000796674	Mucoromycota	Glomeromycetes	Glomerales	Glomeraceae	Glomus	Glomus_sp._UY110	Module #1
ASV_458	0	0	0.0796949	0.138036	0.0834899	0.0807719	0.00189667	0.00328512	0.00189667	0.00328512	Proteobacteria	Betaproteobacteria	Burkholderiales	unidentified	Rubrivivax	Rubrivivax_gelatinosus	Module #1			ASV_197	0	0	0	0	0.000563333	0.000796674	0.0677244	0.0945843	0	0	Mucoromycota	Glomeromycetes	Glomerales	Glomeraceae	Glomus	Glomus_sp._UY110	Module #1
ASV_59	0.0531291	0.0592503	0.0360525	0.0236997	0.018975	0.00657313	0.01518	0.00657313	0.214417	0.34185	Proteobacteria	Alphaproteobacteria	Rhizobiales	Rhizobiaceae	Sinorhizobium	Sinorhizobium_fredii	Module #2			ASV_210	0	0	0	0	0.00225667	0.00319141	0.0462791	0.0654485	0	0	Mucoromycota	Glomeromycetes	Glomerales	Glomeraceae	0	Glomus_sp._UY110	Module #1
ASV_279	0	0	0.00189667	0.00328512	0.0265641	0.0269026	0.00569167	0.0056925	0.0284624	0.024813	Proteobacteria	Alphaproteobacteria	Rhizobiales	Rhizobiaceae	Sinorhizobium	Sinorhizobium_sp._TJ170	Module #0			ASV_81	0.000563333	0.000796674	0.469563	0.412455	0.531082	0.734304	0.009029	0.0115945	0.00282	0.00287702	Mucoromycota	Glomeromycetes	Glomerales	Glomeraceae	Kamienskia	Kamienskia_bistrata	Module #3
ASV_56	0.233392	0.0726769	0.140415	0.0431028	0.271342	0.0981577	0.256162	0.113707	0.719151	0.0686254	Proteobacteria	Alphaproteobacteria	Rhodospirillales	Rhodospirillaceae	Skermanella	Skermanella_aerolata	Module #0			ASV_224	0.00113	0.00159806	0.0976375	0.13808	0	0	0	0	0	0	Mucoromycota	Glomeromycetes	Glomerales	Glomeraceae	Kamienskia	Kamienskia_bistrata	Other
ASV_118	0.0721049	0.0561608	0.0702074	0.0570197	0.100567	0.0456584	0.0683099	0.0170775	0.115747	0.0399828	Proteobacteria	Alphaproteobacteria	Rhodospirillales	Rhodospirillaceae	Skermanella	Skermanella_aerolata	Other			ASV_73	0	0	0.101588	0.143667	1.02548	1.43471	0.0095934	0.0123913	0	0	Mucoromycota	Glomeromycetes	Glomerales	Glomeraceae	Kamienskia	Kamienskia_bistrata	Module #2
ASV_39	0.434527	0.313518	0.356729	0.176038	0.561659	0.236724	0.796949	0.261421	0.728639	0.294198	Proteobacteria	Alphaproteobacteria	Rhodospirillales	Rhodospirillaceae	Skermanella	Skermanella_aerolata	Module #0			ASV_111	0.425542	0.591032	0.0682898	0.0965764	0	0	0	0	0.00338627	0.0047889	Mucoromycota	Glomeromycetes	Glomerales	Glomeraceae	Kamienskia	Kamienskia_perpusilla	Module #2
ASV_79	0.0683099	0.0543029	0.02277	0.0205246	0.0246675	0.0131462	0.0246675	0.0143258	0.0455399	0.0260863	Proteobacteria	Alphaproteobacteria	Rhodospirillales	Rhodospirillaceae	Skermanella	Skermanella_aerolata	Module #2			ASV_196	0.203176	0.287335	0	0	0.00225667	0.00319141	0	0	0.00338667	0.00276384	Mucoromycota	Glomeromycetes	Glomerales	Glomeraceae	Kamienskia	Kamienskia_perpusilla	Module #2
ASV_172	0.0284616	0.0260873	0.0322566	0.0286527	0.0834899	0.0173908	0.0853874	0.0690178	0.0512324	0.0543029	Proteobacteria	Alphaproteobacteria	Rhodospirillales	Rhodospirillaceae	Skermanella	Skermanella_aerolata	Module #0			ASV_285	0.0519218	0.0722368	0	0	0	0	0	0	0.000563333	0.000796674	Mucoromycota	Glomeromycetes	Glomerales	Glomeraceae	Kamienskia	Kamienskia_perpusilla	Module #2
ASV_82	0.0626174	0.0512324	0.018975	0.00328657	0.0626174	0.02277	0.02277	0.0098597	0.0588224	0.00869544	Proteobacteria	Alphaproteobacteria	Rhodospirillales	Rhodospirillaceae	Skermanella	Skermanella_aerolata	Other			ASV_5	5.55236	2.13642	3.38289	2.55768	3.80109	2.79882	11.2419	8.1215	1.40417	0.938571	Mucoromycota	Glomeromycetes	Glomerales	Glomeraceae	Rhizophagus	Rhizophagus_intraradices	Module #2
ASV_337	0.18975	0.150322	0.140415	0.107607	0.337754	0.185538	0.193545	0.065649	0.24288	0.0829491	Proteobacteria	Alphaproteobacteria	Rhodospirillales	Rhodospirillaceae	Skermanella	Skermanella_aerolata	Other			ASV_47	0.00113	0.00159806	0.1394	0.178252	0.00113	0.00159806	0.0101594	0.0036577	1.15133	1.62703	Mucoromycota	Glomeromycetes	Glomerales	Glomeraceae	Rhizophagus	Rhizophagus_intraradices	Module #3
ASV_41	0.330165	0.151574	0.459194	0.195322	0.922184	0.279628	0.666022	0.102938	0.707766	0.145614	Proteobacteria	Alphaproteobacteria	Rhodospirillales	Rhodospirillaceae	Skermanella	Skermanella_aerolata	Module #0			ASV_209	0.0191889	0.0271372	0.134888	0.188368	0	0	0	0	0	0	Mucoromycota	Glomeromycetes	Glomerales	Glomeraceae	Rhizophagus	Rhizophagus_intraradices	Other
ASV_18	0.635662	0.24658	0.703971	0.329886	1.38707	0.28725	1.31117	0.35295	1.09106	0.105324	Proteobacteria	Alphaproteobacteria	Rhodospirillales	Rhodospirillaceae	Skermanella	Skermanella_aerolata	Module #0			ASV_202	0.138272	0.194352	0	0	0	0	0	0	0	0	Mucoromycota	Glomeromycetes	Glomerales	Glomeraceae	Rhizophagus	Rhizophagus_intraradices	Module #2
ASV_103	0.0664124	0.0399827	0.0512324	0.0205245	0.0702074	0.0528922	0.0474374	0.0118499	0.15939	0.0838557	Proteobacteria	Alphaproteobacteria	Rhodospirillales	Rhodospirillaceae	Skermanella	Skermanella_aerolata	Other			ASV_122	0.243246	0.342808	0	0	0.308718	0.431798	0.0056438	0.00798154	0.000563333	0.000796674	Mucoromycota	Glomeromycetes	Glomerales	Glomeraceae	Rhizophagus	Rhizophagus_manihotis	Module #1
ASV_51	0.184057	0.0573031	0.360524	0.259888	0.480067	0.0904253	0.770384	0.373122	0.407962	0.04196	Proteobacteria	Alphaproteobacteria	Rhodospirillales	Rhodospirillaceae	Skermanella	Skermanella_aerolata	Module #0			ASV_9	0.700958	0.879617	7.90525	7.35206	1.73546	2.07049	0.226316	0.308099	3.65322	3.84042	Mucoromycota	Glomeromycetes	Glomerales	Glomeraceae	Septoglomus	Septoglomus_constrictum	Module #2
ASV_45	0.322575	0.135827	0.366217	0.139127	0.554069	0.1291	0.707766	0.0686254	0.352934	0.0429774	Proteobacteria	Alphaproteobacteria	Rhodospirillales	Rhodospirillaceae	Skermanella	Skermanella_aerolata	Module #1			ASV_7	8.13778	3.70859	3.87333	4.60623	1.32798	0.969368	2.24848	1.80204	2.02838	1.37543	Mucoromycota	Glomeromycetes	Glomerales	Glomeraceae	Septoglomus	Septoglomus_furcatum	Module #2
ASV_33	0.428834	0.268956	0.576839	0.105324	0.639457	0.136778	0.544582	0.259701	0.869054	0.224643	Proteobacteria	Alphaproteobacteria	Rhodospirillales	Rhodospirillaceae	Skermanella	Skermanella_aerolata	Module #0			ASV_10	4.92251	0.420485	0.383778	0.3112	0.630411	0.732579	5.85769	6.5164	1.08643	1.15247	Mucoromycota	Glomeromycetes	Glomerales	Glomeraceae	Septoglomus	Septoglomus_furcatum	Module #2
ASV_283	0.0132825	0.0230059	0.0170766	0.0150618	0.0512324	0.0451827	0.018975	0.00657313	0.0360524	0.0215514	Proteobacteria	Alphaproteobacteria	Rhodospirillales	Rhodospirillaceae	Skermanella	Skermanella_aerolata	Other			ASV_368	0.0722405	0.0423021	0.0248327	0.00623375	0.0259606	0.0203811	0.0790122	0.0551314	0.0214455	0.0132848	Mucoromycota	Glomeromycetes	Glomerales	Glomeraceae	Septoglomus	Septoglomus_furcatum	Module #2
ASV_90	0.138517	0.0829491	0.214417	0.193991	0.309292	0.150214	0.254265	0.135827	0.379499	0.0442162	Proteobacteria	Alphaproteobacteria	Rhodospirillales	Rhodospirillaceae	Skermanella	Skermanella_aerolata	Module #0			ASV_385	0.0321687	0.0259008	0.0158055	0.0103739	0.0152376	0.013188	0.0637738	0.048551	0.0253962	0.0140314	Mucoromycota	Glomeromycetes	Glomerales	Glomeraceae	Septoglomus	Septoglomus_furcatum	Module #2
ASV_97	0.100567	0.0664666	0.134722	0.0118499	0.155595	0.0286516	0.199237	0.0512324	0.316882	0.0173908	Proteobacteria	Alphaproteobacteria	Rhodospirillales	Rhodospirillaceae	Skermanella	Skermanella_aerolata	Module #0			ASV_253	0.0158018	0.0176144	0	0	0.0496653	0.0702374	0	0	0.000563333	0.000796674	Mucoromycota	Glomeromycetes	Glomerales	Glomeraceae	Septoglomus	Septoglomus_jasnowskae	Module #2
ASV_194	0.02277	0.0394387	0.0284625	0.0150609	0.01518	0.0143258	0.0189741	0.0143269	0.0702074	0.040386	Proteobacteria	Alphaproteobacteria	Rhodospirillales	Rhodospirillaceae	Skermanella	Skermanella_aerolata	Module #0			ASV_232	0.00225667	0.00211226	0.000563333	0.000796674	0.058131	0.0822096	0	0	0	0	Mucoromycota	Glomeromycetes	Glomerales	Glomeraceae	Septoglomus	Septoglomus_jasnowskae	Module #2
ASV_144	0.0322566	0.0256701	0.0379491	0.041961	0.0360525	0.0280804	0.0284625	0.0170775	0.0929774	0.0497347	Proteobacteria	Alphaproteobacteria	Rhodospirillales	Rhodospirillaceae	Skermanella	Skermanella_aerolata	Other			ASV_54	0.00113	0.00159806	0.309844	0.438185	0.159154	0.223883	0.284447	0.379522	0.25002	0.311955	Mucoromycota	Glomeromycetes	Glomerales	Glomeraceae	Septoglomus	Septoglomus_sp.	Module #0
ASV_209	0.0550274	0.0399828	0.0246675	0.0230059	0.0246675	0.0256689	0.0246675	0.0143258	0.0493349	0.0513377	Proteobacteria	Alphaproteobacteria	Rhodospirillales	Rhodospirillaceae	Skermanella	Skermanella_aerolata	Other			ASV_22	0.159719	0.222286	0.607836	0.85602	0.833587	0.724275	0.243811	0.324615	1.11013	1.50214	Mucoromycota	Glomeromycetes	Glomerales	Glomeraceae	Septoglomus	Septoglomus_sp._ZS-2014	Module #2
ASV_123	0.0702066	0.0561622	0.0474366	0.036599	0.0777965	0.0624461	0.0398474	0.0150609	0.191647	0.117538	Proteobacteria	Alphaproteobacteria	Rhodospirillales	Rhodospirillaceae	Skermanella	Skermanella_aerolata	Module #2			ASV_64	0.161977	0.214743	0.0649035	0.0917875	0.129809	0.177621	0.490444	0.380414	0.0547472	0.0726301	Mucoromycota	Glomeromycetes	Glomerales	Glomeraceae	Septoglomus	Septoglomus_sp._ZS-2014	Module #2
ASV_487	0.0910799	0.0599741	0.0664124	0.0370376	0.18975	0.102518	0.110055	0.0379025	0.1518	0.048414	Proteobacteria	Alphaproteobacteria	Rhodospirillales	Rhodospirillaceae	Skermanella	Skermanella_aerolata	Module #0			ASV_53	0.100461	0.0935699	0.071113	0.0981816	0.448117	0.625371	0.00282333	0.0039928	0.215594	0.295328	Mucoromycota	Glomeromycetes	Glomerales	Glomeraceae	Septoglomus	Septoglomus_sp._ZS-2014	Module #2
ASV_164	0.0341549	0.034155	0.0436416	0.037039	0.0740024	0.0150609	0.0588216	0.0463641	0.0493349	0.0143258	Proteobacteria	Alphaproteobacteria	Rhodospirillales	Rhodospirillaceae	Skermanella	Skermanella_aerolata	Module #0			ASV_127	0.0440217	0.0586681	0.0485366	0.0686411	0.062645	0.0874011	0.0253983	0.03355	0.0282189	0.0399076	Mucoromycota	Glomeromycetes	Glomerales	Glomeraceae	Septoglomus	Septoglomus_sp._ZS-2014	Module #2
ASV_213	0.0094875	0.0164328	0.00569167	0.0056925	0.0246675	0.0256689	0.02277	0.0056925	0.018975	0.00869544	Proteobacteria	Alphaproteobacteria	Rhodospirillales	Rhodospirillaceae	Skermanella	Skermanella_aerolata	Other			ASV_3	1.29017	0.344871	8.72473	1.82889	5.33507	2.08722	13.2177	9.43904	6.55131	3.6418	Mucoromycota	Glomeromycetes	Glomerales	Glomeraceae	Septoglomus	Septoglomus_viscosum	Module #0
ASV_214	0.00569	0	0.011385	0.0098597	0.0170775	0.0170775	0.0417449	0.0164328	0.03036	0.0143258	Proteobacteria	Alphaproteobacteria	Rhodospirillales	Rhodospirillaceae	Skermanella	Skermanella_aerolata	Module #0			ASV_142	0.0101594	0.0036577	0.308151	0.23218	0.00733587	0.00399223	0.0649038	0.0798629	0.0366848	0.0270311	Mucoromycota	Glomeromycetes	Glomerales	Glomeraceae	Septoglomus	Septoglomus_viscosum	Module #3
ASV_163	0.0132816	0.0182993	0.0132825	0.0143258	0.018975	0.00869544	0.108157	0.049626	0.0341549	0.0205245	Proteobacteria	Alphaproteobacteria	Rhodospirillales	Rhodospirillaceae	Skermanella	Skermanella_aerolata	Module #1			ASV_406	0.00451293	0.00399223	0.0180614	0.0151637	0.00564333	0.00288029	0.014673	0.00623485	0.00451333	0.00211226	Mucoromycota	Glomeromycetes	Glomerales	Glomeraceae	Septoglomus	Septoglomus_viscosum	Module #3
ASV_250	0.00379333	0.00328512	0.00379333	0.00328512	0.018975	0.00328657	0.0246666	0.0237007	0.00759	0.00657313	Proteobacteria	Alphaproteobacteria	Rhodospirillales	Rhodospirillaceae	Skermanella	Skermanella_aerolata	Module #0			ASV_356	0.0191901	0.0177746	0.181729	0.200356	0.0237039	0.0107972	0.0152397	0.00498249	0.00846587	0.00840913	Mucoromycota	Glomeromycetes	Glomerales	Glomeraceae	Septoglomus	Septoglomus_viscosum	Module #3
ASV_289	0	0	0.026565	0.0286516	0.00189667	0.00328512	0.0094875	0.0164328	0.0189742	0.0118513	Proteobacteria	Alphaproteobacteria	Rhodospirillales	Rhodospirillaceae	Skermanella	Skermanella_aerolata	Module #0			ASV_394	0	0	0.014112	0.0151632	0.0141095	0.013427	0.0310408	0.0112593	0.00620733	0.00485489	Mucoromycota	Glomeromycetes	Glomerales	Glomeraceae	Septoglomus	Septoglomus_viscosum	Module #3
ASV_125	0.0094875	0.0164328	0.0740024	0.1045	0.0436424	0.0131462	0.0379491	0.0379035	0.14421	0.0513377	Proteobacteria	Alphaproteobacteria	Rhodospirillales	Rhodospirillaceae	Skermanella	Skermanella_aerolata	Module #0			ASV_159	0.0852191	0.118128	0.00113	0.00159806	0.198661	0.28095	0	0	0.00169333	0.00239473	unidentified	unidentified	unidentified	unidentified	unidentified	uncultured_fungus	Module #2
ASV_264	0	0	0.0132825	0.0230059	0.02277	0.0301218	0.00758833	0.00328801	0.026565	0.0143258	Proteobacteria	Alphaproteobacteria	Rhodospirillales	Rhodospirillaceae	Skermanella	Skermanella_aerolata	Module #0			ASV_126	0.510763	0.253716	0	0	0.217287	0.294119	0.00451503	0.00638522	0.00620713	0.00761452	unidentified	unidentified	unidentified	unidentified	unidentified	uncultured_fungus	Module #2
ASV_128	0.214417	0.253129	0.00189667	0.00328512	0	0	0.468682	0.526127	0	0	Proteobacteria	Gammaproteobacteria	Xanthomonadales	Xanthomonadaceae	Stenotrophomonas	Stenotrophomonas_maltophilia	Module #2			ASV_294	0.0361192	0.04989	0	0	0	0	0	0	0.000563333	0.000796674	unidentified	unidentified	unidentified	unidentified	unidentified	uncultured_fungus	Module #2
ASV_49	0.554069	0.472385	0.201135	0.0875115	0.567352	0.397715	1.23527	0.320554	0.366217	0.198939	Proteobacteria	Gammaproteobacteria	Xanthomonadales	Xanthomonadaceae	Stenotrophomonas	Stenotrophomonas_maltophilia	Module #1			ASV_154	0.332982	0.469714	0.00113	0.00159806	0.00113	0.00159806	0	0	0	0	unidentified	unidentified	unidentified	unidentified	unidentified	uncultured_fungus	Module #2
ASV_126	0.01518	0.0262925	0.14421	0.239987	0.125234	0.202144	0.282727	0.213171	0.0474374	0.0230059	Proteobacteria	Gammaproteobacteria	Xanthomonadales	Xanthomonadaceae	Stenotrophomonas	Stenotrophomonas_maltophilia	Module #0			ASV_257	0.0649048	0.0894029	0	0	0	0	0	0	0	0	unidentified	unidentified	unidentified	unidentified	unidentified	uncultured_fungus	Module #2
ASV_17	1.03793	0.284928	0.626174	0.146353	1.02655	0.309147	1.81021	0.623347	2.41931	0.860734	unidentified	unidentified	unidentified	unidentified	unidentified	temperate_forest_soil_bacterium_YC06	Module #0			ASV_263	0.0637748	0.014782	0	0	0.000563333	0.000796674	0	0	0	0	unidentified	unidentified	unidentified	unidentified	unidentified	uncultured_fungus	Module #2
ASV_196	0.0284616	0.0197208	0.0284625	0.024813	0.0360516	0.038749	0.0474366	0.0581461	0.0929773	0.04196	unidentified	unidentified	unidentified	unidentified	unidentified	temperate_forest_soil_bacterium_YC06	Other			ASV_57	0	0	1.14512	1.61945	0	0	0	0	0.00790273	0.00623389	unidentified	unidentified	unidentified	unidentified	unidentified	uncultured_fungus	Module #0
ASV_169	0.0170775	0.029579	0.0208725	0.0230059	0.0189741	0.028081	0.0170766	0.0150618	0.0474374	0.0516523	Cyanobacteria	unidentified	Nostocales	Nostocaceae	Trichormus	Trichormus_azollae	Module #1			ASV_58	0	0	0	0	0.0050794	0.00718336	0.668789	0.935035	0.00169333	0.00239473	unidentified	unidentified	unidentified	unidentified	unidentified	uncultured_fungus	Module #1
ASV_260	0.0132816	0.0182993	0.00189667	0.00328512	0.00569167	0.0056925	0.0246675	0.0230059	0.0056925	0.0098597	Cyanobacteria	unidentified	Nostocales	Nostocaceae	Trichormus	Trichormus_variabilis	Module #2
ASV_74	0.436424	0.111307	0.373807	0.144497	0.161287	0.0707184	0.157492	0.094799	0.170775	0.0373282	Proteobacteria	Betaproteobacteria	Burkholderiales	Comamonadaceae	Variovorax	Variovorax_sp._HW608	Module #2
ASV_240	0.142312	0.151574	0	0	0.0740024	0.118453	0	0	0.0132816	0.0182993	Proteobacteria	Betaproteobacteria	Burkholderiales	Comamonadaceae	Variovorax	Variovorax_sp._HW608	Other
ASV_112	0.206827	0.0942848	0.0512316	0.069253	0.206827	0.0215515	0.371909	0.284074	0.0758991	0.0742949	Proteobacteria	Betaproteobacteria	Burkholderiales	Comamonadaceae	Variovorax	Variovorax_sp._HW608	Module #1
ASV_344	0.0702074	0.0608679	0	0	0	0	0	0	0	0	Proteobacteria	Betaproteobacteria	Burkholderiales	Comamonadaceae	Variovorax	Variovorax_sp._HW608	Module #2
ASV_89	0.0758991	0.0813725	0.155595	0.168994	0.535094	0.209001	0.478169	0.398474	0.0910799	0.0486367	Proteobacteria	Betaproteobacteria	Burkholderiales	Comamonadaceae	Variovorax	Variovorax_sp._HW608	Module #1
ASV_153	0.0758999	0.0510211	0	0	0.003795	0.00657313	0.240982	0.341565	0.00379333	0.00328512	Proteobacteria	Betaproteobacteria	Burkholderiales	Comamonadaceae	Variovorax	Variovorax_sp._HW608	Module #2
ASV_83	0.15939	0.139901	0.00189667	0.00328512	0.0341541	0.0543036	0.645149	0.807458	0.0170775	0.0056925	Proteobacteria	Betaproteobacteria	Burkholderiales	Comamonadaceae	Variovorax	Variovorax_sp._HW608	Module #1
ASV_188	0.0170775	0.029579	0	0	0.0815924	0.0236997	0.16698	0.107456	0	0	Proteobacteria	Betaproteobacteria	Burkholderiales	Comamonadaceae	Variovorax	Variovorax_sp._HW608	Module #1
ASV_318	0.00189667	0.00328512	0	0	0.00759	0.0131463	0.0512324	0.0887372	0	0	Proteobacteria	Betaproteobacteria	Burkholderiales	Comamonadaceae	Variovorax	Variovorax_sp._HW608	Module #1
ASV_195	0.003795	0.00657313	0.0796941	0.0671149	0.0588224	0.0702587	0.0512324	0.0887372	0.01518	0.0143258	Proteobacteria	Betaproteobacteria	Burkholderiales	Comamonadaceae	Variovorax	Variovorax_sp._HW608	Module #3
ASV_392	0.0341549	0.0591581	0	0	0	0	0	0	0.0170775	0.029579	Proteobacteria	Betaproteobacteria	Neisseriales	Neisseriaceae	Vitreoscilla	Vitreoscilla_filiformis	Other
ASV_236	0	0	0	0	0	0	0.0455399	0.0429774	0.00569167	0.0056925	Proteobacteria	Betaproteobacteria	Neisseriales	Neisseriaceae	Vitreoscilla	Vitreoscilla_filiformis	Module #1
ASV_217	0	0	0.0493349	0.0854506	0	0	0.0170775	0.029579	0.0246675	0.0427253	Proteobacteria	Betaproteobacteria	Neisseriales	Neisseriaceae	Vitreoscilla	Vitreoscilla_filiformis	Other
ASV_353	0	0	0	0	0	0	0.0531299	0.0920237	0	0	Proteobacteria	Betaproteobacteria	Neisseriales	Neisseriaceae	Vitreoscilla	Vitreoscilla_filiformis	Other

## Sheet: Table S10
Table S10. Amplicon sequence variant (ASV) abundance properties of significant diazotrophic species for nitrogen fixation rates based on the Random Forest model in the keystone ecological clusters (Modules #0 and #3). Data are means ± SD in parentheses and different lowercases in a row indicate significant differences (least significant difference test, P < 0.05). AMF: arbuscular mycorrhizal fung…
	CK	CF	CM	WS	GM	Annotation	Positive link with AMF
Module #0 (%)
ASV_25	0.520(0.281)b	0.535(0.335)b	0.647(0.047)b	0.968(0.227)ab	1.205(0.244)a	Skermanella_aerolata	No
ASV_11	1.516(0.539)b	1.791(0.462)ab	2.941(1.249)ab	2.704(0.779)ab	3.184(0.678)a	Skermanella_aerolata	No
ASV_52	0.209(0.028)c	0.266(0.041)bc	0.687(0.308)ab	0.602(0.214)bc	1.076(0.398)a	Skermanella_aerolata	No
ASV_29	0.427(0.233)b	0.505(0.279)b	1.015(0.210)a	1.015(0.201)a	1.218(0.319)a	Skermanella_aerolata	No
ASV_81	0.209(0.054)cd	0.127(0.034)d	0.324(0.036)ab	0.290(0.075)bc	0.393(0.037)a	Soil_bacterium_YC06	No
ASV_65	0.182(0.069)bc	0.083(0.042)c	0.256(0.089)b	0.258(0.085)b	0.529(0.148)a	Skermanella_aerolata	No
ASV_97	0.101(0.066)c	0.135(0.012)bc	0.156(0.029)bc	0.199(0.051)b	0.317(0.017)a	Skermanella_aerolata	No
ASV_179	0.009(0.016)b	0.000(0.000)b	0.017(0.030)b	0.023(0.035)b	0.150(0.048)a	Skermanella_aerolata	No
ASV_119	0.046(0.011)b	0.066(0.007)b	0.066(0.028)b	0.066(0.040)b	0.228(0.032)a	Skermanella_aerolata	No
ASV_68	0.049(0.031)c	0.131(0.088)bc	0.361(0.087)a	0.247(0.066)ab	0.378(0.105)a	Skermanella_aerolata	No
ASV_214	0.006(0.000)c	0.011(0.010)bc	0.017(0.017)bc	0.042(0.016)a	0.030(0.014)ab	Skermanella_aerolata	No
ASV_394	0.002(0.003)b	0.008(0.009)b	0.017(0.010)b	0.015(0.003)b	0.053(0.024)a	Skermanella_aerolata	No
ASV_152	0.034(0.059)b	0.042(0.054)b	0.027(0.026)b	0.063(0.054)b	0.154(0.026)a	Skermanella_aerolata	No
ASV_320	0.002(0.003)b	0.002(0.003)b	0.004(0.007)b	0.008(0.009)b	0.044(0.032)a	Skermanella_aerolata	No
ASV_262	0.000(0.000)b	0.000(0.000)b	0.061(0.053)a	0.021(0.027)ab	0.000(0.000)b	Bradyrhizobium_japonicum	No
ASV_264	0.000(0.000)a	0.013(0.023)a	0.023(0.030)a	0.008(0.003)a	0.027(0.014)a	Skermanella_aerolata	Yes
ASV_107	0.000(0.000)c	0.199(0.160)ab	0.004(0.007)c	0.023(0.020)bc	0.342(0.174)a	Pseudacidovorax_intermedius	Yes
ASV_177	0.000(0.000)b	0.002(0.003)b	0.000(0.000)b	0.006(0.010)b	0.120(0.037)a	Opitutaceae_bacterium_TAV5	Yes
ASV_182	0.000(0.000)b	0.000(0.000)b	0.002(0.003)b	0.004(0.007)b	0.205(0.040)a	Opitutaceae_bacterium_TAV5	No
ASV_185	0.000(0.000)b	0.000(0.000)b	0.000(0.000)b	0.000(0.000)b	0.169(0.283)a	Pseudacidovorax_intermedius	No
Module #2 (%)
ASV_5	6.960(3.912)a	4.816(1.707)ab	0.507(0.142)c	3.786(1.600)abc	2.624(1.064)bc	Pseudacidovorax_intermedius	No
ASV_1	13.954(6.797)a	10.586(3.748)a	1.634(1.087)b	9.355(4.059)ab	8.395(3.564)ab	Pseudacidovorax_intermedius	Yes
ASV_74	0.393(0.139)ab	0.435(0.103)a	0.161(0.071)c	0.233(0.046)bc	0.110(0.072)c	Variovorax_sp._HW608	Yes
ASV_10	3.138(1.944)a	3.063(1.350)a	0.269(0.149)b	1.884(1.124)ab	1.560(0.510)ab	Pseudacidovorax_intermedius	Yes
ASV_9	5.281(3.615)a	4.865(1.390)a	0.518(0.402)b	3.581(2.567)ab	2.670(0.985)ab	Pseudacidovorax_intermedius	No
ASV_14	1.641(0.505)a	1.398(0.516)a	0.142(0.054)b	1.123(0.364)a	1.070(0.364)ab	Pseudacidovorax_intermedius	Yes
ASV_13	1.922(0.635)a	2.362(1.083)a	0.292(0.154)b	1.907(1.392)a	1.537(0.417)ab	Rubrivivax_gelatinosus	Yes
ASV_78	2.093(1.410)a	0.000(0.000)b	0.027(0.012)b	0.250(0.291)b	0.070(0.018)b	Desulfobulbus_propionicus	Yes

## Sheet: Table S11
Table S11. Amplicon sequence variant (ASV) abundance table of diazotrophic and AMF species in the main ecological clusters. Fertilization treatments: CK, non-fertilization; CF, chemical fertilizer; CM, cow manure; WS, wheat straw; GM, green manure. SD, Standard deviation
nifH gene																												AMF gene
Module	ID	CK1	CK2	CK3	CF1	CF2	CF3	CM1	CM2	CM3	WS1	WS2	WS3	GM1	GM2	GM3	Phylum	Class	Order	Family	genus	Species						Module	ID	CK1	CK2	CK3	CF1	CF2	CF3	CM1	CM2	CM3	WS1	WS2	WS3	GM1	GM2	GM3	Phylum	Class	Order	Family	Genue
Module #0	ASV_2	0.0442876	0.0230546	0.0496385	0.0301133	0.0526555	0.0366027	0.0426368	0.0418398	0.053851	0.0426937	0.0382535	0.0481585	0.068253	0.0479877	0.0646667	Proteobacteria	Alphaproteobacteria	Rhodospirillales	Rhodospirillaceae	Skermanella	Skermanella_aerolata						Module #0	ASV_15	0.00507941	0.0034032	0.00386035	0.0244997	0.00225187	0.000846568	0.0250245	0.0155091	0.00125292	0.0123091	0.00152382	0.0149504	0.0127324	0.0492025	0.0100572	Mucoromycota	Glomeromycetes	Glomerales	Glomeraceae	Glomus
Module #0	ASV_56	0.00153697	0.0029601	0.0025047	0.000910799	0.00170775	0.0015939	0.00290317	0.00165082	0.00358627	0.00352935	0.00130927	0.00284625	0.00654637	0.00711561	0.00791256	Proteobacteria	Alphaproteobacteria	Rhodospirillales	Rhodospirillaceae	Skermanella	Skermanella_aerolata						Module #0	ASV_27	1.69e-05	0.000135451	0	0	0	0	0	5.08e-05	0	0.000203176	0.0523179	6.77e-05	0.000237039	0.000101588	0.00587518	Mucoromycota	unidentified	unidentified	unidentified	unidentified
Module #0	ASV_32	0.00916491	0.00495247	0.00859566	0.00705869	0.0132066	0.00865259	0.018216	0.0111573	0.0294871	0.0120112	0.00768486	0.0195822	0.0165652	0.0134343	0.0178175	Proteobacteria	Alphaproteobacteria	Rhodospirillales	Rhodospirillaceae	Skermanella	Skermanella_aerolata						Module #0	ASV_3	0.0105482	0.0177779	0.0103789	0.0790356	0.0701128	0.112594	0.0809827	0.0305442	0.0485253	0.0806441	0.264586	0.051302	0.0443432	0.0354373	0.116759	Mucoromycota	Glomeromycetes	Glomerales	Glomeraceae	Septoglomus
Module #0	ASV_7	0.0212899	0.0139466	0.0292594	0.0124666	0.0259008	0.0168498	0.0145159	0.0228838	0.0237946	0.0282348	0.0167929	0.0393351	0.0378551	0.0274378	0.0469631	Proteobacteria	Alphaproteobacteria	Rhodospirillales	Rhodospirillaceae	Azospirillum	Azospirillum_lipoferum						Module #0	ASV_153	0	1.69e-05	1.69e-05	0.00115133	0	0.000592598	0.00535031	0	1.69e-05	0.000101588	0	0	6.77e-05	5.08e-05	0.000897362	Mucoromycota	Glomeromycetes	Glomerales	Glomeraceae	Glomus
Module #0	ASV_93	0.00290317	0.000341549	0.0020493	0.000398474	0.00375704	0.000683099	0.00438322	0.00278932	0.00432629	0.00438322	0.00375704	0.00472477	0.00580634	0.00398474	0.0029601	Proteobacteria	Alphaproteobacteria	Rhodospirillales	Rhodospirillaceae	Skermanella	Skermanella_aerolata						Module #0	ASV_145	0	1.69e-05	0	0.00215028	0	0.00421591	0.000135451	0	0	0	0	0	1.69e-05	1.69e-05	0.00240425	Mucoromycota	Glomeromycetes	Glomerales	Glomeraceae	Glomus
Module #0	ASV_46	0.00267547	0.00284625	0.00352935	0.00108157	0.00574942	0.00170775	0.00609097	0.00694484	0.00836796	0.00574942	0.00381397	0.00552172	0.00586327	0.00580634	0.00518017	Proteobacteria	Alphaproteobacteria	Rhodospirillales	Rhodospirillaceae	Skermanella	Skermanella_aerolata						Module #0	ASV_254	0	5.08e-05	0	6.77e-05	6.77e-05	8.47e-05	0.000812705	0	0	0.000406353	3.39e-05	0	0	0	0.000389421	Mucoromycota	Glomeromycetes	Glomerales	Glomeraceae	Glomus
Module #0	ASV_4	0.0429214	0.0202083	0.0402459	0.0283486	0.044743	0.0289179	0.0794103	0.0560141	0.105482	0.075084	0.053054	0.0756532	0.0611943	0.0438891	0.062959	Proteobacteria	Alphaproteobacteria	Rhodospirillales	Rhodospirillaceae	Skermanella	Skermanella_aerolata						Module #0	ASV_54	3.39e-05	0	0	0.00929532	0	0	0.00475771	0	1.69e-05	0.000169314	0.00821171	0.000152382	0.000135451	0.006908	0.000457147	Mucoromycota	Glomeromycetes	Glomerales	Glomeraceae	Septoglomus
Module #0	ASV_30	0.00626174	0.00307394	0.00688791	0.00523709	0.00500939	0.00500939	0.0112142	0.0102465	0.0155974	0.0104742	0.00717254	0.010645	0.0113281	0.00842489	0.0150282	Proteobacteria	Alphaproteobacteria	Rhodospirillales	Rhodospirillaceae	Skermanella	Skermanella_aerolata						Module #0	ASV_349	6.77e-05	0	1.69e-05	8.47e-05	0.000186245	0.000220108	6.77e-05	6.77e-05	0.000101588	0.000101588	0.00101588	0.000101588	3.39e-05	1.69e-05	0.000135451	Mucoromycota	Glomeromycetes	Glomerales	Glomeraceae	Glomus
Module #0	ASV_3	0.0522571	0.0319349	0.0626174	0.0335857	0.0501509	0.0414983	0.0565834	0.0449138	0.0744009	0.0755963	0.0410998	0.0680253	0.0816303	0.0646667	0.086412	Proteobacteria	Alphaproteobacteria	Rhodospirillales	Rhodospirillaceae	Skermanella	Skermanella_aerolata						Module #0	ASV_57	0	0	0	0.0343537	0	0	0	0	0	0	0	0	0.000152382	0	8.47e-05	unidentified	unidentified	unidentified	unidentified	unidentified
Module #0	ASV_17	0.0105311	0.00745716	0.0131497	0.00512324	0.00791256	0.00574942	0.0138328	0.00836796	0.00859566	0.0225992	0.0109865	0.0207207	0.0229407	0.0162805	0.033358	unidentified	unidentified	unidentified	unidentified	unidentified	temperate_forest_soil_bacterium_YC06						Module #0	ASV_92	0	0	0	1.69e-05	0	0.00125292	0.00492703	0	3.39e-05	0.00722969	1.69e-05	0.000135451	0	1.69e-05	6.77e-05	Mucoromycota	Glomeromycetes	Glomerales	Glomeraceae	Glomus
Module #0	ASV_25	0.00387089	0.00330165	0.00842489	0.00222007	0.00888029	0.00495247	0.00609097	0.00631867	0.00700177	0.012125	0.00927876	0.00762794	0.0104742	0.0108157	0.0148574	Proteobacteria	Alphaproteobacteria	Rhodospirillales	Rhodospirillaceae	Skermanella	Skermanella_aerolata						Module #1	ASV_55	3.39e-05	0.0111747	0.00011852	0.00152382	0.000355559	6.77e-05	0.0113948	0.000982019	0.0212319	0.00397887	0.00125292	0.000321696	0.00011852	0	0.00104974	Mucoromycota	Glomeromycetes	Glomerales	Glomeraceae	Glomus
Module #0	ASV_77	0.00170775	0.00193545	0.00370012	0.000569249	0.00239085	0.00153697	0.00392782	0.00142312	0.00518017	0.0027324	0.00165082	0.0029601	0.00370012	0.0027324	0.00631867	unidentified	unidentified	unidentified	unidentified	unidentified	temperate_forest_soil_bacterium_YC06						Module #1	ASV_2	0.00267515	0.0545867	0.0180827	0.116302	0.183468	0.184247	0.0756324	0.104534	0.119823	0.0315431	0.00099895	0.0416511	0.0484406	0.0368257	0.058464	Mucoromycota	Glomeromycetes	Glomerales	Glomeraceae	Glomus
Module #0	ASV_8	0.0176467	0.00990494	0.0141743	0.0118404	0.0223715	0.0165652	0.0287471	0.0270393	0.0316503	0.0272101	0.0224284	0.0293733	0.0301702	0.0205499	0.0384812	Proteobacteria	Alphaproteobacteria	Rhodospirillales	Rhodospirillaceae	Skermanella	Skermanella_aerolata						Module #1	ASV_17	0.0277505	0.000237039	0.00387728	0.000846568	0.000152382	0	0.018743	0.0517253	0.000237039	0.0153906	0.00025397	0.0273272	0.0800684	8.47e-05	6.77e-05	Mucoromycota	unidentified	unidentified	unidentified	unidentified
Module #0	ASV_23	0.00836796	0.00546479	0.0100757	0.00387089	0.00979109	0.00660329	0.0122389	0.0139466	0.0179883	0.0126943	0.0107019	0.0119542	0.0178175	0.00802641	0.0142312	unidentified	unidentified	unidentified	unidentified	unidentified	temperate_forest_soil_bacterium_YC06						Module #1	ASV_144	1.69e-05	5.08e-05	0.000694186	0	3.39e-05	0.000186245	0.00275981	0.000728048	0.000694186	1.69e-05	0	1.69e-05	8.47e-05	0	0.00303071	Mucoromycota	Glomeromycetes	Glomerales	Glomeraceae	Glomus
Module #0	ASV_109	0.00290317	0.0018216	0.00193545	0.0011385	0.000910799	0.0011385	0.0036432	0.00244777	0.00444014	0.002277	0.000626174	0.00398474	0.00370012	0.00352935	0.00387089	Proteobacteria	Alphaproteobacteria	Rhodospirillales	Rhodospirillaceae	Skermanella	Skermanella_aerolata						Module #1	ASV_122	0.00728048	0	1.69e-05	0	0	0	0.00919373	3.39e-05	3.39e-05	0.000169314	0	0	1.69e-05	0	0	Mucoromycota	Glomeromycetes	Glomerales	Glomeraceae	Rhizophagus
Module #0	ASV_39	0.00757101	0.00130927	0.00415552	0.00449707	0.00466784	0.00153697	0.00466784	0.00387089	0.00831104	0.00939261	0.00495247	0.00956339	0.0103603	0.00449707	0.00700177	Proteobacteria	Alphaproteobacteria	Rhodospirillales	Rhodospirillaceae	Skermanella	Skermanella_aerolata						Module #1	ASV_67	0	5.08e-05	0.00147303	1.69e-05	0	0.0161694	0.0269717	0.00301378	0.00413125	0.000304764	0	0.000169314	1.69e-05	8.47e-05	0.00179472	Mucoromycota	Glomeromycetes	Glomerales	Glomeraceae	Glomus
Module #0	ASV_19	0.00654637	0.00603404	0.0161098	0.00768486	0.0185006	0.00853874	0.0175329	0.0154267	0.0213468	0.02351	0.0157682	0.0176467	0.0241931	0.0179883	0.0238515	Proteobacteria	Alphaproteobacteria	Rhodospirillales	Rhodospirillaceae	Skermanella	Skermanella_aerolata						Module #1	ASV_198	0	5.08e-05	0	0	0	0	0	6.77e-05	0	0	0	0.00203176	1.69e-05	0	0	Mucoromycota	Glomeromycetes	Glomerales	Glomeraceae	Glomus
Module #0	ASV_167	0.000796949	0.00011385	5.69e-05	0.0018216	0.00125235	0.0002277	0.00011385	0.000170775	0	0.0002277	0.000284625	0	0.000626174	0.00125235	0.000740024	Proteobacteria	Betaproteobacteria	Burkholderiales	Comamonadaceae	Pseudacidovorax	Pseudacidovorax_intermedius						Module #1	ASV_96	0	0.00011852	0	1.69e-05	5.08e-05	1.69e-05	0.00262436	8.47e-05	6.77e-05	0.00865192	5.08e-05	0.000186245	1.69e-05	0	8.47e-05	Mucoromycota	Glomeromycetes	Glomerales	Glomeraceae	Glomus
Module #0	ASV_11	0.0197529	0.00922184	0.0165082	0.0134912	0.022713	0.0175329	0.0222576	0.0221438	0.0438322	0.0276655	0.018956	0.0344965	0.0305687	0.025787	0.0391643	Proteobacteria	Alphaproteobacteria	Rhodospirillales	Rhodospirillaceae	Skermanella	Skermanella_aerolata						Module #1	ASV_174	0	1.69e-05	0	0	0	0	0	1.69e-05	1.69e-05	0	1.69e-05	0.00292912	0	1.69e-05	0	Mucoromycota	Glomeromycetes	Glomerales	Glomeraceae	Glomus
Module #0	ASV_110	0.00233392	0.0011385	0.0011385	0.00108157	0.0015939	0.00193545	0.00461092	0.00176467	0.0112711	0.00256162	0.0011385	0.00574942	0.00597712	0.00233392	0.00569249	Proteobacteria	Alphaproteobacteria	Rhodospirillales	Rhodospirillaceae	Skermanella	Skermanella_aerolata						Module #1	ASV_133	0	3.39e-05	0	0	0	0	0	0.000338627	1.69e-05	1.69e-05	1.69e-05	0.00496089	0	1.69e-05	0	Mucoromycota	Glomeromycetes	Glomerales	Glomeraceae	Glomus
Module #0	ASV_43	0.0027324	0.00261855	0.00557864	0.00313087	0.00905106	0.00574942	0.00569249	0.00512324	0.00683099	0.00979109	0.00426937	0.00603404	0.0154267	0.0128081	0.0161098	Proteobacteria	Alphaproteobacteria	Rhodospirillales	Rhodospirillaceae	Skermanella	Skermanella_aerolata						Module #1	ASV_58	0	0	0	0	0	0	0	0	0.000152382	6.77e-05	8.47e-05	0.0199113	0	5.08e-05	0	unidentified	unidentified	unidentified	unidentified	unidentified
Module #0	ASV_172	0.0002277	5.69e-05	0.000569249	5.69e-05	0.000626174	0.000284625	0.000683099	0.00102465	0.000796949	0.0015939	0.0002277	0.000740024	0.0011385	0.000170775	0.0002277	Proteobacteria	Alphaproteobacteria	Rhodospirillales	Rhodospirillaceae	Skermanella	Skermanella_aerolata						Module #1	ASV_207	0	0	0	0	0	0	0.00297992	0	0	8.47e-05	0	0	0	0	0	Mucoromycota	Glomeromycetes	Glomerales	Glomeraceae	Glomus
Module #0	ASV_52	0.002277	0.00176467	0.00222007	0.00244777	0.00313087	0.00239085	0.00671714	0.00387089	0.0100188	0.00842489	0.00432629	0.00529402	0.0112711	0.00654637	0.0144589	Proteobacteria	Alphaproteobacteria	Rhodospirillales	Rhodospirillaceae	Skermanella	Skermanella_aerolata						Module #1	ASV_197	0	0	0	0	0	0	0	1.69e-05	0	0	1.69e-05	0.00201483	0	0	0	Mucoromycota	Glomeromycetes	Glomerales	Glomeraceae	Glomus
Module #0	ASV_47	0.00592019	0.00233392	0.00700177	0.00455399	0.00569249	0.0027324	0.00751409	0.00688791	0.00535094	0.00882336	0.00421244	0.00694484	0.00757101	0.00347242	0.00705869	Proteobacteria	Alphaproteobacteria	Rhodospirillales	Rhodospirillaceae	Azospirillum	Azospirillum_lipoferum						Module #1	ASV_169	0	0	0	0	0	0	0.00607836	0	0.000135451	6.77e-05	0	0	0	0	0	Mucoromycota	Glomeromycetes	Glomerales	Glomeraceae	Glomus
Module #0	ASV_41	0.00489554	0.00187852	0.00313087	0.00489554	0.00637559	0.0025047	0.00899414	0.00654637	0.012125	0.00774179	0.00569249	0.00654637	0.00774179	0.00808334	0.00540787	Proteobacteria	Alphaproteobacteria	Rhodospirillales	Rhodospirillaceae	Skermanella	Skermanella_aerolata						Module #1	ASV_210	0	0	0	0	0	0	0	6.77e-05	0	0	0	0.00138837	0	0	0	Mucoromycota	Glomeromycetes	Glomerales	Glomeraceae	Glomus
Module #0	ASV_126	0.000455399	0	0	0	0.00421244	0.00011385	0.00358627	5.69e-05	0.00011385	0.00512324	0.00244777	0.000910799	0.0002277	0.000683099	0.000512324	Proteobacteria	Gammaproteobacteria	Xanthomonadales	Xanthomonadaceae	Stenotrophomonas	Stenotrophomonas_maltophilia						Module #2	ASV_37	0.0259896	0.005181	0.0527073	0.0142054	0	0	0	0.00492703	0	0	0	0	0.000406353	0	6.77e-05	Mucoromycota	Glomeromycetes	Glomerales	Glomeraceae	Kamienskia
Module #0	ASV_18	0.00580634	0.00421244	0.00905106	0.00352935	0.00751409	0.0100757	0.0127512	0.0171344	0.0117265	0.0140035	0.00922184	0.0161098	0.012125	0.0102465	0.0103603	Proteobacteria	Alphaproteobacteria	Rhodospirillales	Rhodospirillaceae	Skermanella	Skermanella_aerolata						Module #2	ASV_30	0.0300193	0.00621381	0.0300532	0.000237039	1.69e-05	0.000389421	0.00164234	0.000389421	5.08e-05	0.0037249	6.77e-05	8.47e-05	0.00248891	0.000101588	0.0140361	Mucoromycota	Glomeromycetes	Glomerales	Glomeraceae	Glomus
Module #0	ASV_73	0.0020493	0.0013662	0.00347242	0.00597712	0.00432629	0.00261855	0.00899414	0.00398474	0.0117835	0.00597712	0.00370012	0.00722946	0.00990494	0.00432629	0.0100757	Proteobacteria	Alphaproteobacteria	Rhodospirillales	Rhodospirillaceae	Skermanella	Skermanella_aerolata						Module #2	ASV_34	0.00245505	0.00011852	0.00237039	0.000237039	0.000101588	0.000355559	0	0.0130879	0	5.08e-05	0.031831	1.69e-05	0.000406353	0.000169314	6.77e-05	Mucoromycota	Glomeromycetes	Glomerales	Glomeraceae	Glomus
Module #0	ASV_117	0.0015939	0.000796949	0.00153697	0.00108157	0.00102465	0.00165082	0.00165082	0.00176467	0.00165082	0.000910799	0.000796949	0.00216315	0.0018216	0.0013662	0.00290317	Proteobacteria	Alphaproteobacteria	Rhodospirillales	Rhodospirillaceae	Skermanella	Skermanella_aerolata						Module #2	ASV_23	0.0537571	0.0134096	0.00949849	3.39e-05	6.77e-05	0.0065355	0.00614608	0.00499475	8.47e-05	0.0110054	0.000203176	0.000491009	0.00594291	0.0328976	0.000186245	Mucoromycota	Glomeromycetes	Glomerales	Glomeraceae	Glomus
Module #0	ASV_29	0.00535094	0.0015939	0.00586327	0.00426937	0.00814026	0.0027324	0.0125804	0.00893721	0.00893721	0.0117835	0.00791256	0.0107588	0.0144589	0.00853874	0.0135481	Proteobacteria	Alphaproteobacteria	Rhodospirillales	Rhodospirillaceae	Skermanella	Skermanella_aerolata						Module #2	ASV_79	0	0.000711117	5.08e-05	1.69e-05	0.000203176	0.00147303	0.000135451	6.77e-05	0	0.0156446	0.000660323	0.000304764	3.39e-05	3.39e-05	0.000711117	Mucoromycota	Glomeromycetes	Glomerales	Glomeraceae	Glomus
Module #0	ASV_86	0.00148005	0.00222007	0.00347242	0.00261855	0.00586327	0.00176467	0.00370012	0.002277	0.00313087	0.00535094	0.00256162	0.0027324	0.00404167	0.00256162	0.00324472	Proteobacteria	Alphaproteobacteria	Rhodospirillales	Rhodospirillaceae	Skermanella	Skermanella_aerolata						Module #2	ASV_8	0.0230774	0.0679286	0.0563137	0.018489	0.0302733	0.0236023	0.0153737	0.0753276	0.00719583	0.0479835	0.0151536	0.0275812	0.0332024	0.0559751	0.0316955	Mucoromycota	Glomeromycetes	Glomerales	Glomeraceae	Glomus
Module #0	ASV_166	0.00415552	0.00330165	0.0025047	0.00335857	0.00335857	0.00102465	0.00853874	0.00546479	0.0138328	0.00409859	0.00449707	0.00705869	0.00808334	0.0036432	0.00563557	Proteobacteria	Alphaproteobacteria	Rhodospirillales	Rhodospirillaceae	Skermanella	Skermanella_aerolata						Module #2	ASV_7	0.0477464	0.0633402	0.133047	0.103705	0.00216721	0.0103281	0.015306	0.0240087	0.000524872	0.0223325	0.000491009	0.0446311	0.032322	0.00103281	0.0274965	Mucoromycota	Glomeromycetes	Glomerales	Glomeraceae	Septoglomus
Module #0	ASV_81	0.00261855	0.00210622	0.00153697	0.000910799	0.00130927	0.0015939	0.00284625	0.00335857	0.00352935	0.0020493	0.00347242	0.0031878	0.00358627	0.00387089	0.00432629	unidentified	unidentified	unidentified	unidentified	unidentified	temperate_forest_soil_bacterium_YC06						Module #2	ASV_29	0.00877044	0.0031831	0.0358098	0.0110392	0.00037249	0.0430903	0	0.0256171	0	0.000101588	0.016779	0.00011852	0.0722123	0.0379432	0.00562121	Mucoromycota	Glomeromycetes	Glomerales	Glomeraceae	Glomus
Module #0	ASV_158	0.00011385	0.000569249	0.000512324	0.000455399	0.000341549	5.69e-05	0.000569249	0.000284625	0.000683099	0.000455399	0.0002277	0.000626174	0.000398474	0.000512324	0.000967724	Proteobacteria	Alphaproteobacteria	Rhodospirillales	Rhodospirillaceae	Skermanella	Skermanella_aerolata						Module #2	ASV_19	0.054028	0.0439877	0.0252955	0.0206055	0.000304764	0.0361146	0.00011852	0.0220108	0.0172869	0.0172869	0.0872134	0.00074498	0.0402289	0.0399241	0.0803901	Mucoromycota	Glomeromycetes	Glomerales	Glomeraceae	Glomus
Module #0	ASV_61	0.00381397	0.00216315	0.0020493	0.000512324	0.00187852	0.00165082	0.00831104	0.00347242	0.0104173	0.0120681	0.0013662	0.00256162	0.00432629	0.00330165	0.00199237	Proteobacteria	Alphaproteobacteria	Rhodospirillales	Rhodospirillaceae	Azospirillum	Azospirillum_sp._TSA2s						Module #2	ASV_10	0.0465443	0.0551624	0.0459686	0.000609529	0.0080424	0.0028614	0.0166605	0.000880431	0.00137144	0.0249907	0.00104974	0.14969	0.0269378	0.000491009	0.00516406	Mucoromycota	Glomeromycetes	Glomerales	Glomeraceae	Septoglomus
Module #0	ASV_51	0.00130927	0.00244777	0.00176467	0.00199237	0.00660329	0.00222007	0.00535094	0.00375704	0.00529402	0.0120112	0.00563557	0.00546479	0.00455399	0.00375704	0.00392782	Proteobacteria	Alphaproteobacteria	Rhodospirillales	Rhodospirillaceae	Skermanella	Skermanella_aerolata						Module #2	ASV_236	0.00128678	0	0	0	0	0	0	0	1.69e-05	0	0	0	1.69e-05	0	0	Mucoromycota	Glomeromycetes	Glomerales	Glomeraceae	Funneliformis
Module #0	ASV_393	0.0002277	0.000284625	0.000170775	0.0002277	0.000341549	0.000170775	0.000626174	0.000170775	0.000910799	0.000170775	0.00011385	0.000455399	0.000512324	5.69e-05	0.000967724	Proteobacteria	Alphaproteobacteria	Rhodospirillales	Rhodospirillaceae	Skermanella	Skermanella_aerolata						Module #2	ASV_31	0.00132065	0.000101588	0.0131218	1.69e-05	1.69e-05	0.000152382	0	0.00110054	1.69e-05	0.000101588	0.000338627	0.000237039	0.000474078	0.0564661	0.000101588	Mucoromycota	Glomeromycetes	Glomerales	Glomeraceae	Glomus
Module #0	ASV_263	0.000683099	0.000341549	0.000170775	0.000170775	0.000512324	0.0002277	0.0011385	0.000455399	0.002277	0.000398474	5.69e-05	0.000740024	0.000910799	0.000683099	0.00119542	Proteobacteria	Alphaproteobacteria	Rhodospirillales	Rhodospirillaceae	Skermanella	Skermanella_aerolata						Module #2	ASV_71	0.000186245	0.000135451	8.47e-05	0.00130371	1.69e-05	0.000677254	0	1.69e-05	0	1.69e-05	6.77e-05	0	0.000982019	0.000287833	0	Mucoromycota	Glomeromycetes	Glomerales	Glomeraceae	Glomus
Module #0	ASV_92	0.000796949	0.000398474	0.00125235	0.000967724	0.000910799	5.69e-05	0.00284625	0.00267547	0.00358627	0.00216315	0.00108157	0.00153697	0.0027324	0.00153697	0.00165082	Proteobacteria	Alphaproteobacteria	Rhodospirillales	Rhodospirillaceae	Skermanella	Skermanella_aerolata						Module #2	ASV_9	0.00126985	0.0194372	0.000321696	0.177085	0.0600386	3.39e-05	0.00543497	0.0464766	0.000152382	0.00011852	0.00662016	5.08e-05	0.0199282	5.08e-05	0.0896177	Mucoromycota	Glomeromycetes	Glomerales	Glomeraceae	Septoglomus
Module #0	ASV_33	0.00483862	0.0013662	0.00666021	0.00455399	0.00631867	0.00643252	0.00506632	0.00631867	0.00779871	0.00825411	0.00313087	0.00495247	0.00762794	0.00717254	0.0112711	Proteobacteria	Alphaproteobacteria	Rhodospirillales	Rhodospirillaceae	Skermanella	Skermanella_aerolata						Module #2	ASV_5	0.0773425	0.0265145	0.0627138	0.000423284	0.0385188	0.0625444	0.0462226	0.0674376	0.00037249	0.143781	0.192425	0.00104974	0.020216	0.000778843	0.0211303	Mucoromycota	Glomeromycetes	Glomerales	Glomeraceae	Rhizophagus
Module #0	ASV_55	0.00307394	0.00216315	0.00404167	0.0018216	0.00865259	0.00330165	0.00711561	0.00643252	0.0133204	0.00495247	0.00500939	0.00660329	0.00705869	0.00540787	0.00996186	Proteobacteria	Alphaproteobacteria	Rhodospirillales	Rhodospirillaceae	Azospirillum	Azospirillum_lipoferum						Module #2	ASV_43	0.00816092	0.0178626	0.00492703	0.000169314	1.69e-05	0.00011852	0	0.00504555	0	1.69e-05	6.77e-05	5.08e-05	0.0133758	0.0152721	0.000203176	Mucoromycota	Glomeromycetes	Glomerales	Glomeraceae	Glomus
Module #0	ASV_104	0.00165082	0.000341549	0.000740024	0.000853874	0.00193545	5.69e-05	0.00261855	0.00233392	0.00421244	0.00267547	0.000683099	0.0027324	0.0020493	0.0018216	0.00421244	unidentified	unidentified	unidentified	unidentified	unidentified	temperate_forest_soil_bacterium_YC06						Module #2	ASV_42	0.00824557	0.0108869	0.00364024	0.00025397	0.0113609	0.000355559	0	0.00506248	0.000389421	0	0	5.08e-05	0.00181166	0.000440215	0.0228404	Mucoromycota	Glomeromycetes	Glomerales	Glomeraceae	Glomus
Module #0	ASV_90	0.00165082	0.000455399	0.0020493	0.00108157	0.00438322	0.000967724	0.00381397	0.0013662	0.00409859	0.0029601	0.00102465	0.0036432	0.00330165	0.00415552	0.00392782	Proteobacteria	Alphaproteobacteria	Rhodospirillales	Rhodospirillaceae	Skermanella	Skermanella_aerolata						Module #2	ASV_136	1.69e-05	5.08e-05	0	0	0.0105652	3.39e-05	3.39e-05	5.08e-05	0	0	0	0	1.69e-05	0	0	Mucoromycota	Glomeromycetes	Glomerales	Glomeraceae	Glomus
Module #0	ASV_230	0.00011385	0.00011385	5.69e-05	0	0	5.69e-05	0.0002277	0.000170775	0.000398474	5.69e-05	0.000170775	0.00011385	0.0002277	0	0.0002277	Proteobacteria	Alphaproteobacteria	Rhodospirillales	Rhodospirillaceae	Skermanella	Skermanella_aerolata						Module #2	ASV_74	0.000169314	0.0285293	0.0219769	1.69e-05	0	0	0	0.00193017	0	0	0	0	0.000287833	0	0.000237039	Mucoromycota	Glomeromycetes	Glomerales	Glomeraceae	Kamienskia
Module #0	ASV_106	0.000626174	5.69e-05	0.000967724	0.00108157	0.000683099	0	0.00324472	0.00244777	0.00176467	0.000341549	0.000967724	0.0027324	0.0011385	0.0020493	0.00660329	Proteobacteria	Alphaproteobacteria	Rhodospirillales	Rhodospirillaceae	Skermanella	Skermanella_aerolata						Module #2	ASV_6	0.0391961	0.146439	0.109749	0.0599539	0.00303071	0.0430564	0.0347939	0.122956	0.00062646	0.000948156	0.0396532	0.000575666	0.00551962	0.000491009	0.0260235	Mucoromycota	Glomeromycetes	Glomerales	Glomeraceae	Glomus
Module #0	ASV_65	0.00102465	0.00216315	0.002277	0.000683099	0.00130927	0.000512324	0.00313087	0.00153697	0.00301702	0.00261855	0.00170775	0.0034155	0.00381397	0.00529402	0.00677407	Proteobacteria	Alphaproteobacteria	Rhodospirillales	Rhodospirillaceae	Skermanella	Skermanella_aerolata						Module #2	ASV_159	1.69e-05	1.69e-05	0.00252277	0	3.39e-05	0	0	0.00595984	0	0	0	0	5.08e-05	0	0	unidentified	unidentified	unidentified	unidentified	unidentified
Module #0	ASV_97	0.0015939	0.000284625	0.0011385	0.00148005	0.00125235	0.00130927	0.00125235	0.0018216	0.0015939	0.0025047	0.00148005	0.00199237	0.00313087	0.00301702	0.00335857	Proteobacteria	Alphaproteobacteria	Rhodospirillales	Rhodospirillaceae	Skermanella	Skermanella_aerolata						Module #2	ASV_35	0.0322373	0.00301378	0.00824557	8.47e-05	8.47e-05	5.08e-05	0	0.010616	0	3.39e-05	0.000338627	0.00011852	0.00413125	0.0349463	0.00025397	Mucoromycota	Glomeromycetes	Glomerales	Glomeraceae	Glomus
Module #0	ASV_87	0.0018216	0.0013662	0.00313087	0.00153697	0.00352935	0.00108157	0.00779871	0.00438322	0.00893721	0.00557864	0.00301702	0.00620482	0.00882336	0.00398474	0.00421244	Proteobacteria	Alphaproteobacteria	Rhodospirillales	Rhodospirillaceae	Skermanella	Skermanella_aerolata						Module #2	ASV_39	0.0541973	0.0103959	0.0337442	0.00611222	0	0	0	3.39e-05	0	0	0	0	0.000220108	0	5.08e-05	Mucoromycota	Glomeromycetes	Glomerales	Glomeraceae	Kamienskia
Module #0	ASV_194	0.000683099	0	0	0.000170775	0.000455399	0.0002277	0.000284625	0	0.000170775	0.000170775	0.000341549	5.69e-05	0.000626174	0.000341549	0.0011385	Proteobacteria	Alphaproteobacteria	Rhodospirillales	Rhodospirillaceae	Skermanella	Skermanella_aerolata						Module #2	ASV_46	0.000203176	0.0045884	0.000101588	0	0	0.00209949	0.00365717	0	6.77e-05	0.00501168	1.69e-05	0.00951542	1.69e-05	0.00281061	5.08e-05	Mucoromycota	Glomeromycetes	Glomerales	Glomeraceae	Septoglomus
Module #0	ASV_122	0.000740024	0.000341549	0.000683099	0.00011385	0.00011385	0.000569249	0.000626174	0.0002277	0.0015939	0.000341549	0.000853874	0.000512324	0.0013662	0.00130927	0.00307394	Proteobacteria	Alphaproteobacteria	Rhodospirillales	Rhodospirillaceae	Skermanella	Skermanella_aerolata						Module #2	ASV_97	0.000203176	5.08e-05	0.00230267	0.00980326	0	0	0	0	0	0	0	0	0.000270902	0	1.69e-05	Mucoromycota	Glomeromycetes	Glomerales	Glomeraceae	Glomus
Module #0	ASV_245	0.00011385	0.00011385	0.0002277	0.00011385	0.00011385	5.69e-05	0.000683099	0.000341549	0.0018216	0.0002277	0.000398474	0.000626174	0.000569249	0.0002277	0.000455399	Proteobacteria	Alphaproteobacteria	Rhodospirillales	Rhodospirillaceae	Skermanella	Skermanella_aerolata						Module #2	ASV_26	0.00888896	0.00724662	0.0181504	0.0131726	0.000541804	0.0191155	0	0.0294436	1.69e-05	1.69e-05	6.77e-05	1.69e-05	0.0487454	0.0137483	0.00965087	Mucoromycota	Glomeromycetes	Glomerales	Glomeraceae	Glomus
Module #0	ASV_127	0.000398474	5.69e-05	0.00176467	0.000398474	0.00210622	0.000455399	0.00187852	0.000398474	0.00153697	0.00153697	0.00102465	0.000796949	0.00130927	0.000569249	0.00102465	Proteobacteria	Alphaproteobacteria	Rhodospirillales	Rhodospirillaceae	Skermanella	Skermanella_aerolata						Module #2	ASV_14	0.0100742	0.000507941	0.00536724	0.00958315	0.0532322	8.47e-05	0.000220108	0.0211981	0.017016	0	0.000135451	0.000474078	0.0237378	5.08e-05	0.00785615	Mucoromycota	Glomeromycetes	Glomerales	Glomeraceae	Glomus
Module #0	ASV_487	0.00148005	0.000967724	0.000284625	0.000683099	0.00102465	0.000284625	0.00193545	0.000853874	0.00290317	0.000853874	0.000910799	0.00153697	0.00187852	0.000967724	0.00170775	Proteobacteria	Alphaproteobacteria	Rhodospirillales	Rhodospirillaceae	Skermanella	Skermanella_aerolata						Module #2	ASV_41	0.00279367	0.000169314	0.0120551	0	1.69e-05	6.77e-05	0	0.00377569	0	3.39e-05	0.000169314	5.08e-05	0.000541804	0.031323	6.77e-05	Mucoromycota	Glomeromycetes	Glomerales	Glomeraceae	Glomus
Module #0	ASV_105	0.0013662	0.0011385	0.000569249	0.000455399	0.00148005	0.000626174	0.0027324	0.00239085	0.00381397	0.00307394	0.00102465	0.00347242	0.00387089	0.0018216	0.00210622	Proteobacteria	Alphaproteobacteria	Rhodospirillales	Rhodospirillaceae	Skermanella	Skermanella_aerolata						Module #2	ASV_56	6.77e-05	0.00011852	0.000101588	0.000423284	1.69e-05	0	0	0.00477464	0	0	0	0	0.0566015	0	0.00282754	Mucoromycota	unidentified	unidentified	unidentified	unidentified
Module #0	ASV_164	0.000683099	0	0.000341549	5.69e-05	0.000796949	0.000455399	0.000853874	0.000569249	0.000796949	0.000910799	5.69e-05	0.000796949	0.000626174	0.000512324	0.000341549	Proteobacteria	Alphaproteobacteria	Rhodospirillales	Rhodospirillaceae	Skermanella	Skermanella_aerolata						Module #2	ASV_22	3.39e-05	0.00474078	1.69e-05	0	5.08e-05	0.0181843	0.0177949	0.00700958	0.000203176	0.000270902	1.69e-05	0.00702651	5.08e-05	0.0323389	0.000914293	Mucoromycota	Glomeromycetes	Glomerales	Glomeraceae	Septoglomus
Module #0	ASV_509	0.00153697	0.000740024	0.000341549	0.000796949	0.000569249	0.000683099	0.00102465	0.00102465	0.002277	0.000569249	0.000967724	0.00170775	0.0013662	0.000683099	0.00278932	Proteobacteria	Alphaproteobacteria	Rhodospirillales	Rhodospirillaceae	Skermanella	Skermanella_aerolata						Module #2	ASV_87	0.0386204	8.47e-05	0.00501168	0	0	0	0	0	0	0	0	0	0.000203176	0	0	Mucoromycota	unidentified	unidentified	unidentified	unidentified
Module #0	ASV_76	0.000626174	0.00102465	0.00267547	0.0013662	0.00170775	0.00222007	0.0031878	0.00170775	0.0027324	0.00261855	0.00216315	0.00108157	0.00546479	0.00466784	0.00472477	Proteobacteria	Alphaproteobacteria	Rhodospirillales	Rhodospirillaceae	Skermanella	Skermanella_aerolata						Module #2	ASV_4	0.00242119	0.0401781	0.0175578	8.47e-05	0.000101588	0.0211811	0.0422607	0.0114287	0.00074498	0.0936474	0.000524872	0.126596	0.000355559	0.013325	0.0700958	Mucoromycota	Glomeromycetes	Glomerales	Glomeraceae	Septoglomus
Module #0	ASV_129	0.000626174	0.00011385	0.000170775	5.69e-05	0.000910799	0.00102465	0.000455399	0.000398474	0.000455399	0.000512324	5.69e-05	0.000512324	0.000796949	0.000284625	0.0002277	Proteobacteria	Alphaproteobacteria	Rhodospirillales	Rhodospirillaceae	Skermanella	Skermanella_aerolata						Module #2	ASV_106	5.08e-05	0.00272595	0.000389421	5.08e-05	0.000474078	0.000931225	5.08e-05	0.00111747	0	0.00611222	0.000338627	0.000135451	5.08e-05	0	0.00164234	Mucoromycota	Glomeromycetes	Glomerales	Glomeraceae	Glomus
Module #0	ASV_179	0.000284625	0	0	0	0	0	0.000512324	0	0	5.69e-05	0.000626174	0	0.00119542	0.00125235	0.0020493	Proteobacteria	Alphaproteobacteria	Rhodospirillales	Rhodospirillaceae	Skermanella	Skermanella_aerolata						Module #2	ASV_99	0.00392808	0.005181	0.00384342	0.000474078	3.39e-05	0.00909214	3.39e-05	0.00025397	0.00037249	6.77e-05	5.08e-05	3.39e-05	0.0146795	0.0048593	0.000728048	Mucoromycota	Glomeromycetes	Glomerales	Glomeraceae	Glomus
Module #0	ASV_119	0.000341549	0.000569249	0.000455399	0.000740024	0.000626174	0.000626174	0.000796949	0.000341549	0.000853874	0.000626174	0.000284625	0.00108157	0.00222007	0.00199237	0.00261855	Proteobacteria	Alphaproteobacteria	Rhodospirillales	Rhodospirillaceae	Skermanella	Skermanella_aerolata						Module #2	ASV_13	0.0162372	0.00624767	0.0155599	0.0240087	0.0031831	5.08e-05	0.0106498	0.0071281	0.000287833	0.0832176	0.000474078	0.00104974	0.0130541	0.000474078	0.0407538	Mucoromycota	Glomeromycetes	Glomerales	Glomeraceae	Glomus
Module #0	ASV_98	0.0011385	0.0013662	0.00176467	0.00108157	0.00239085	0.000853874	0.00222007	0.00165082	0.00153697	0.00210622	0.00153697	0.00176467	0.0015939	0.00142312	0.000284625	Proteobacteria	Alphaproteobacteria	Rhodospirillales	Rhodospirillaceae	Skermanella	Skermanella_aerolata						Module #2	ASV_105	0.00264129	8.47e-05	0.00866886	0.00335241	0	1.69e-05	0	5.08e-05	0	0	0	0	0.000220108	0	3.39e-05	Mucoromycota	Glomeromycetes	Glomerales	Glomeraceae	Glomus
Module #0	ASV_72	0.000512324	0.000398474	0.000683099	0.00170775	0.00444014	0.000910799	0.00239085	0.00620482	0.00535094	0.00335857	0.000569249	0.0015939	0.0036432	0.00165082	0.00370012	Proteobacteria	Alphaproteobacteria	Rhodospirillales	Rhodospirillaceae	Skermanella	Skermanella_aerolata						Module #2	ASV_368	0.000423284	0.00132065	0.000423284	0.00025397	0.000321696	0.000169314	0.000541804	0.000169314	6.77e-05	0.000897362	6.77e-05	0.0014053	0.000389421	0.000186245	6.77e-05	Mucoromycota	Glomeromycetes	Glomerales	Glomeraceae	Septoglomus
Module #0	ASV_133	0.000910799	0.000512324	0.000796949	0.00102465	0.0013662	0.000569249	0.0027324	0.00187852	0.00244777	0.0018216	0.00170775	0.00222007	0.002277	0.00216315	0.00119542	Proteobacteria	Alphaproteobacteria	Rhodospirillales	Rhodospirillaceae	Skermanella	Skermanella_aerolata						Module #2	ASV_36	0.0151028	0.0538417	0.0314246	1.69e-05	3.39e-05	0	0	0.00524872	0	0	0	0	0.000389421	0	0.000389421	Mucoromycota	Glomeromycetes	Glomerales	Glomeraceae	Kamienskia
Module #0	ASV_64	0.000853874	0.00125235	0.000341549	0.000910799	0.00153697	0.000683099	0.00239085	0.00108157	0.00199237	0.00187852	0.00102465	0.0013662	0.00239085	0.00187852	0.00256162	Proteobacteria	Alphaproteobacteria	Rhodospirillales	Rhodospirillaceae	Skermanella	Skermanella_aerolata						Module #2	ASV_126	0.001727	0.00783922	0.00575666	0	0	0	0.00633233	8.47e-05	0.000101588	0.000135451	0	0	0.000169314	0	1.69e-05	unidentified	unidentified	unidentified	unidentified	unidentified
Module #0	ASV_156	0.00011385	0.000341549	0.000170775	0.000341549	0.000853874	0.000853874	0.0015939	0.000284625	0.000910799	0.000284625	0.00011385	0.000455399	0.000398474	0.000683099	0.00153697	Proteobacteria	Alphaproteobacteria	Rhodospirillales	Rhodospirillaceae	Skermanella	Skermanella_aerolata						Module #2	ASV_77	0.00325082	0.000135451	0.000524872	1.69e-05	0	6.77e-05	0	3.39e-05	0	0	0	0	8.47e-05	0	0.00301378	Mucoromycota	Glomeromycetes	Glomerales	Glomeraceae	Kamienskia
Module #0	ASV_68	0.000170775	0.000796949	0.000512324	0.000341549	0.0020493	0.00153697	0.00392782	0.00261855	0.00426937	0.00307394	0.00176467	0.00256162	0.00444014	0.00432629	0.00256162	Proteobacteria	Alphaproteobacteria	Rhodospirillales	Rhodospirillaceae	Skermanella	Skermanella_aerolata						Module #2	ASV_262	0.00152382	1.69e-05	3.39e-05	0.000203176	0	0	0	1.69e-05	0	0	0	0	0.00011852	0	0	Mucoromycota	Glomeromycetes	Glomerales	Glomeraceae	Funneliformis
Module #0	ASV_506	0.0002277	0.00011385	0.0002277	0.00011385	0.00011385	0	0.0002277	0.00011385	0.000740024	0.000170775	5.69e-05	0.0002277	0.000398474	5.69e-05	0.000341549	Proteobacteria	Alphaproteobacteria	Rhodospirillales	Rhodospirillaceae	Azospirillum	Azospirillum_lipoferum						Module #2	ASV_162	0.000101588	0.000880431	1.69e-05	5.08e-05	0	0.00193017	6.77e-05	0	0	0	0	0	0	0	0	Mucoromycota	Glomeromycetes	Glomerales	Glomeraceae	Glomus
Module #0	ASV_366	5.69e-05	0.00011385	0.00011385	0	0	0	0.000170775	5.69e-05	0.000284625	0	0	0.000569249	0	0.00011385	0.000740024	unidentified	unidentified	unidentified	unidentified	unidentified	temperate_forest_soil_bacterium_YC06						Module #2	ASV_316	0.000897362	0.00738207	0.000948156	0.000287833	0.00125292	0.000389421	0.000728048	0.000186245	0.000220108	0.000609529	0.000660323	0.000541804	0.000406353	0.000355559	0.000220108	Mucoromycota	Glomeromycetes	Glomerales	Glomeraceae	Glomus
Module #0	ASV_99	0.00011385	0.000170775	0	0	0.000455399	0.0002277	0	0	0.000569249	0.000341549	0.00011385	0.000284625	0.000626174	0.000569249	0.0002277	Proteobacteria	Alphaproteobacteria	Rhodospirillales	Rhodospirillaceae	Skermanella	Skermanella_aerolata						Module #2	ASV_354	0.000101588	0.000152382	8.47e-05	0	0.000728048	8.47e-05	0.000338627	3.39e-05	0	0.00074498	0.000440215	0	0.00011852	0	3.39e-05	Mucoromycota	Glomeromycetes	Glomerales	Glomeraceae	Glomus
Module #0	ASV_197	0.000170775	0.000455399	0.000170775	0.0002277	0.000569249	0	0.000683099	0.000910799	0.00130927	0.000683099	0.000740024	0.000341549	0.000853874	0.00130927	0.000512324	Proteobacteria	Alphaproteobacteria	Rhodospirillales	Rhodospirillaceae	Skermanella	Skermanella_aerolata						Module #2	ASV_117	0.00531645	8.47e-05	0.000135451	0.00011852	0.00011852	1.69e-05	0	0.0119197	0	0	0	0	3.39e-05	0	0	Mucoromycota	Glomeromycetes	Glomerales	Glomeraceae	Glomus
Module #0	ASV_175	0.00011385	0.000170775	5.69e-05	0.00011385	5.69e-05	5.69e-05	0.0002277	0.000170775	0.000284625	0.00011385	0	0.0002277	0.000284625	5.69e-05	0.000512324	Proteobacteria	Alphaproteobacteria	Rhodospirillales	Rhodospirillaceae	Skermanella	Skermanella_aerolata						Module #2	ASV_111	6.77e-05	8.47e-05	0.0126139	0	0	0.0020487	0	0	0	0	0	0	0.000101588	0	0	Mucoromycota	Glomeromycetes	Glomerales	Glomeraceae	Kamienskia
Module #0	ASV_121	5.69e-05	0.000683099	0.000740024	0	0.00142312	5.69e-05	0	0.000512324	0.000170775	0.00222007	0.000512324	0.00165082	0.00284625	0.00165082	0.0018216	Proteobacteria	Alphaproteobacteria	Rhodospirillales	Rhodospirillaceae	Skermanella	Skermanella_aerolata						Module #2	ASV_385	0.000220108	0.000677254	6.77e-05	0.000304764	8.47e-05	8.47e-05	0.000338627	6.77e-05	5.08e-05	0.000694186	1.69e-05	0.00120213	0.000406353	0.000287833	6.77e-05	Mucoromycota	Glomeromycetes	Glomerales	Glomeraceae	Septoglomus
Module #0	ASV_162	5.69e-05	5.69e-05	0.000170775	0.000170775	0.000341549	0.000341549	0.000398474	0.000341549	0.000512324	0	0.0002277	0.000512324	0.00125235	0.00108157	0.00119542	Proteobacteria	Alphaproteobacteria	Rhodospirillales	Rhodospirillaceae	Skermanella	Skermanella_aerolata						Module #2	ASV_208	0.000761911	0.00025397	0.00155769	8.47e-05	0.000169314	0	0	0.00297992	0.000304764	0	0	1.69e-05	0.00196404	0.000237039	3.39e-05	Mucoromycota	Glomeromycetes	Glomerales	Glomeraceae	Glomus
Module #0	ASV_183	5.69e-05	0.000398474	0.00011385	0.000170775	0.000455399	0.0002277	0.0002277	0.0002277	0.00108157	0	5.69e-05	0.000398474	0.00187852	0.00108157	0.000967724	Proteobacteria	Alphaproteobacteria	Rhodospirillales	Rhodospirillaceae	Skermanella	Skermanella_aerolata						Module #2	ASV_86	0.00934611	0.000135451	0.016034	0.00484237	0	0	0	0	0	0	0	0	6.77e-05	0	1.69e-05	Mucoromycota	Glomeromycetes	Glomerales	Glomeraceae	Kamienskia
Module #0	ASV_214	5.69e-05	5.69e-05	5.69e-05	0.000170775	0.000170775	0	0.000170775	0	0.000341549	0.000512324	0.0002277	0.000512324	0.000455399	0.000170775	0.000284625	Proteobacteria	Alphaproteobacteria	Rhodospirillales	Rhodospirillaceae	Skermanella	Skermanella_aerolata						Module #2	ASV_59	0.000355559	0	5.08e-05	0	0	0.00132065	0.000135451	0	0	0.000152382	8.47e-05	0.00011852	3.39e-05	0.0307473	0	Mucoromycota	Glomeromycetes	Glomerales	Glomeraceae	Glomus
Module #0	ASV_284	0	0.00011385	0	5.69e-05	5.69e-05	5.69e-05	0.000512324	0.000284625	0.000455399	0	0.00011385	0.000284625	0	0.000796949	0.000569249	Proteobacteria	Alphaproteobacteria	Rhodospirillales	Rhodospirillaceae	Skermanella	Skermanella_aerolata						Module #2	ASV_20	0.00687413	0.011852	0.000795774	0.00616301	0.09595	0.0492195	0	0.0129017	3.39e-05	0.000186245	0.000220108	0.000321696	0.000507941	0.0194372	0.0120721	Mucoromycota	Glomeromycetes	Glomerales	Glomeraceae	Septoglomus
Module #0	ASV_394	0	5.69e-05	0	0.000170775	0	5.69e-05	0.00011385	0.000284625	0.00011385	0.000170775	0.000170775	0.00011385	0.000455399	0.000341549	0.000796949	Proteobacteria	Alphaproteobacteria	Rhodospirillales	Rhodospirillaceae	Skermanella	Skermanella_aerolata						Module #2	ASV_135	0	0.000507941	0.000203176	0.00126985	0	0.00025397	0	0	0	3.39e-05	0.00379262	6.77e-05	3.39e-05	0.000965088	0	Mucoromycota	Glomeromycetes	Glomerales	Glomeraceae	Glomus
Module #0	ASV_250	0	5.69e-05	5.69e-05	0	5.69e-05	5.69e-05	0.0002277	0.000170775	0.000170775	0.000170775	5.69e-05	0.000512324	0.00011385	0	0.00011385	Proteobacteria	Alphaproteobacteria	Rhodospirillales	Rhodospirillaceae	Skermanella	Skermanella_aerolata						Module #2	ASV_369	0.000321696	0.000897362	0.000220108	0.000389421	0.000237039	0.000541804	0.000643392	0.000135451	0.00011852	0.000101588	0.00247198	8.47e-05	0.000237039	6.77e-05	0.000135451	Mucoromycota	Glomeromycetes	Glomerales	Glomeraceae	Glomus
Module #0	ASV_289	0	0	0	0	0.0002277	0.000569249	5.69e-05	0	0	0	0	0.000284625	0.0002277	5.69e-05	0.000284625	Proteobacteria	Alphaproteobacteria	Rhodospirillales	Rhodospirillaceae	Skermanella	Skermanella_aerolata						Module #2	ASV_226	1.69e-05	0.0022688	3.39e-05	0	0	0	0	1.69e-05	0	0	0	0	6.77e-05	0	0.000270902	Mucoromycota	Glomeromycetes	Glomerales	Glomeraceae	Glomus
Module #0	ASV_50	0	0	0.000284625	0	0.00011385	5.69e-05	0.0943815	0.00586327	0.00233392	0.00409859	0.000341549	0.00011385	0.000626174	0.012922	0.000512324	Proteobacteria	Betaproteobacteria	Burkholderiales	unidentified	Leptothrix	Leptothrix_cholodnii						Module #2	ASV_101	0.000304764	0.00264129	0.000795774	0.00961701	0	1.69e-05	5.08e-05	8.47e-05	0	0	5.08e-05	0	0.000203176	0	0.00123599	Mucoromycota	Glomeromycetes	Glomerales	Glomeraceae	Glomus
Module #0	ASV_36	0	0	0.00011385	0.000853874	0.0133204	0.014402	0.00700177	0.00552172	0.000740024	0.000740024	0.0002277	0.000967724	0.00449707	0.00876644	0.0157113	Proteobacteria	Alphaproteobacteria	Rhodospirillales	Rhodospirillaceae	Azospirillum	Azospirillum_thermophilum						Module #2	ASV_324	0.00176086	0.00413125	0.000812705	5.08e-05	0	0	0	1.69e-05	0	0	0	0	1.69e-05	0	3.39e-05	Mucoromycota	Glomeromycetes	Glomerales	Glomeraceae	Kamienskia
Module #0	ASV_34	0	0	0.000341549	0.000170775	0.000910799	0.00352935	0.00518017	0.0138897	0.00899414	0.0114419	0.00130927	0.00108157	0.000967724	0.0235669	0.0135481	Proteobacteria	Betaproteobacteria	Burkholderiales	unidentified	Leptothrix	Leptothrix_cholodnii						Module #2	ASV_155	0	0.000101588	0	0	0	0	6.77e-05	0	0	0.00438522	0	1.69e-05	0	0	0	Mucoromycota	Glomeromycetes	Glomerales	Glomeraceae	Glomus
Module #0	ASV_152	0	0	0.00102465	0	0.00102465	0.0002277	0.000284625	0	0.000512324	0.000284625	0.000341549	0.00125235	0.0015939	0.00125235	0.00176467	Proteobacteria	Alphaproteobacteria	Rhodospirillales	Rhodospirillaceae	Skermanella	Skermanella_aerolata						Module #2	ASV_93	0.000304764	0.000169314	0.0119874	0.000321696	0	0.000491009	0	0.000355559	0	0	0	0	0.021943	0.00011852	0.00137144	Mucoromycota	Glomeromycetes	Glomerales	Glomeraceae	Glomus
Module #0	ASV_302	0	0	0	5.69e-05	5.69e-05	0.000341549	5.69e-05	0	0.000170775	0.000170775	0	5.69e-05	5.69e-05	0.0002277	0.000683099	Proteobacteria	Alphaproteobacteria	Rhodospirillales	Rhodospirillaceae	Azospirillum	Azospirillum_thiophilum						Module #2	ASV_102	3.39e-05	0.000474078	0.000237039	0	0.000457147	0.00194711	0.000220108	0	0	0.00833023	3.39e-05	0.000101588	5.08e-05	1.69e-05	5.08e-05	Mucoromycota	Glomeromycetes	Glomerales	Glomeraceae	Glomus
Module #0	ASV_320	0	0	5.69e-05	0	5.69e-05	0	0	0	0.00011385	5.69e-05	0.000170775	0	0.000170775	0.000341549	0.000796949	Proteobacteria	Alphaproteobacteria	Rhodospirillales	Rhodospirillaceae	Skermanella	Skermanella_aerolata						Module #2	ASV_248	0.000220108	0.000609529	0.00062646	0	0	0	0.000491009	1.69e-05	0	0	0	0	5.08e-05	0	5.08e-05	Mucoromycota	Glomeromycetes	Glomerales	Glomeraceae	Glomus
Module #0	ASV_146	0	0	5.69e-05	0	0	5.69e-05	0.013662	0.000683099	0.00387089	0.000683099	0	0.00011385	0.0013662	0.00119542	0	Proteobacteria	Betaproteobacteria	Burkholderiales	unidentified	Leptothrix	Leptothrix_cholodnii						Module #2	ASV_237	0.000423284	0.000575666	0.000389421	0	0	0	0.000524872	0	0	0	0	0	0	0	0.000406353	Mucoromycota	Glomeromycetes	Glomerales	Glomeraceae	Glomus
Module #0	ASV_125	0	0	0.000284625	0	0.00193545	0.000284625	0.000512324	0.000512324	0.000284625	0.000796949	0.000284625	5.69e-05	0.000910799	0.00193545	0.00148005	Proteobacteria	Alphaproteobacteria	Rhodospirillales	Rhodospirillaceae	Skermanella	Skermanella_aerolata						Module #2	ASV_103	0.00237039	0.000186245	3.39e-05	0	0.000135451	0.00807626	0	0.0129864	0	0	0	0	0.000101588	8.47e-05	1.69e-05	Mucoromycota	Glomeromycetes	Glomerales	Glomeraceae	Glomus
Module #0	ASV_40	0	0	5.69e-05	0	0.000398474	5.69e-05	0.00375704	0.00130927	0.000626174	0.00546479	0.000170775	0.000740024	0.00500939	0.0289748	0.00466784	Proteobacteria	Betaproteobacteria	Burkholderiales	unidentified	Leptothrix	Leptothrix_cholodnii						Module #2	ASV_367	0.000203176	0.000440215	0.000186245	0.000203176	0.00011852	0.000304764	1.69e-05	3.39e-05	0.000338627	0.000203176	0.000660323	0.000169314	0.000321696	0.000592598	6.77e-05	Mucoromycota	Glomeromycetes	Glomerales	Glomeraceae	Glomus
Module #0	ASV_306	0	0	0	0.00011385	0	0	0.000626174	0.000398474	0.000683099	0	0.000170775	0.000284625	0.0002277	0.000455399	5.69e-05	Proteobacteria	Alphaproteobacteria	Rhodospirillales	Rhodospirillaceae	Skermanella	Skermanella_aerolata						Module #2	ASV_409	0.00011852	0.000135451	1.69e-05	0	0.0014561	0.000423284	0.000321696	6.77e-05	0	0.000491009	0.00182859	5.08e-05	0.000152382	1.69e-05	3.39e-05	Mucoromycota	Glomeromycetes	Glomerales	Glomeraceae	Glomus
Module #0	ASV_251	0	0	0	0	0.00011385	0	0.000284625	0.000569249	0.000512324	0.000170775	0.000341549	0.000284625	0.000683099	0.00011385	0.000284625	Proteobacteria	Alphaproteobacteria	Rhodospirillales	Rhodospirillaceae	Skermanella	Skermanella_aerolata						Module #2	ASV_16	0.00154075	0.0213504	0.00110054	1.69e-05	1.69e-05	0.00333548	0.00408046	0.00440215	0.000169314	0.0238732	0.000152382	0.0310013	6.77e-05	3.39e-05	0.0324066	Mucoromycota	Glomeromycetes	Glomerales	Glomeraceae	Septoglomus
Module #0	ASV_262	0	0	0	0	0	0	0.000853874	0	0.000967724	0.000512324	0	0.00011385	0	0	0	Proteobacteria	Alphaproteobacteria	Rhizobiales	Bradyrhizobiaceae	Bradyrhizobium	Bradyrhizobium_japonicum						Module #2	ASV_64	5.08e-05	0.00465612	0.000152382	0	0	0.00194711	0.00380956	0	8.47e-05	0.0054011	1.69e-05	0.00929532	3.39e-05	0.00157462	3.39e-05	Mucoromycota	Glomeromycetes	Glomerales	Glomeraceae	Septoglomus
Module #0	ASV_173	0	0	0.000170775	0.000626174	0	0	0.0002277	0.00011385	0.000740024	0	0.000170775	0.000341549	0.00148005	0.000740024	0.00102465	Proteobacteria	Alphaproteobacteria	Rhodospirillales	Rhodospirillaceae	Skermanella	Skermanella_aerolata						Module #2	ASV_216	1.69e-05	3.39e-05	0.000338627	0	1.69e-05	3.39e-05	0.00138837	0.00330161	0	1.69e-05	0	0	1.69e-05	0	0	Mucoromycota	Glomeromycetes	Glomerales	Glomeraceae	Glomus
Module #0	ASV_215	0	0	0.000284625	0	0.000512324	0.00011385	0.000398474	0	0.000170775	0.00176467	0	0.00011385	0.00011385	0.000341549	0.00011385	Proteobacteria	Alphaproteobacteria	Rhodospirillales	Rhodospirillaceae	Skermanella	Skermanella_aerolata						Module #2	ASV_78	0.0421083	0.000186245	0.00240425	3.39e-05	0	0	0	0.000220108	0	0	0	0	0.000270902	0	0	Mucoromycota	Glomeromycetes	Glomerales	Glomeraceae	Septoglomus
Module #0	ASV_264	0	0	0	0	0.000398474	0	0.00011385	0	0.000569249	5.69e-05	5.69e-05	0.00011385	0.000284625	0.00011385	0.000398474	Proteobacteria	Alphaproteobacteria	Rhodospirillales	Rhodospirillaceae	Skermanella	Skermanella_aerolata						Module #2	ASV_251	0.000203176	0.000270902	6.77e-05	0.000203176	0	0.000321696	0	3.39e-05	0	1.69e-05	0	0	0	0.00103281	0	Mucoromycota	Glomeromycetes	Glomerales	Glomeraceae	Dominikia
Module #0	ASV_258	0	0	0.00011385	0	0	5.69e-05	5.69e-05	5.69e-05	0.000569249	0	0	0	0.000341549	0.000796949	0.000455399	Proteobacteria	Alphaproteobacteria	Rhodospirillales	Rhodospirillaceae	Skermanella	Skermanella_aerolata						Module #2	ASV_40	0.000186245	5.08e-05	0.00245505	0.00132065	1.69e-05	0.00435136	0	0.00330161	0	0	1.69e-05	0	0.000135451	5.08e-05	0	Mucoromycota	Glomeromycetes	Glomerales	Glomeraceae	Glomus
Module #0	ASV_216	0	0	0	0	0.0002277	0	0.0002277	5.69e-05	0.00381397	0	0	5.69e-05	0	0.0011385	0	Proteobacteria	Betaproteobacteria	Nitrosomonadales	Sterolibacteriaceae	Methyloversatilis	Methyloversatilis_sp._RAC08						Module #2	ASV_83	3.39e-05	0.00142223	1.69e-05	0	0	0.00235346	0.00350479	0	1.69e-05	0.000101588	0	0.00270902	1.69e-05	0.00257357	1.69e-05	Mucoromycota	Glomeromycetes	Glomerales	Glomeraceae	Septoglomus
Module #0	ASV_115	0	0	0	0.002277	0.00705869	0.00267547	0	5.69e-05	0.00119542	0.00142312	0	0.0018216	0	0	0.00011385	Proteobacteria	Alphaproteobacteria	Rhizobiales	Rhizobiaceae	Ensifer	Ensifer_sp._STA2						Module #2	ASV_107	0.0048593	0.000948156	8.47e-05	0.000287833	0	0	0	0.000541804	0	0	0	0	0.0230266	0	5.08e-05	Mucoromycota	Glomeromycetes	Glomerales	Glomeraceae	Glomus
Module #0	ASV_107	0	0	0	0.0013662	0.00381397	0.000796949	0	0.00011385	0	0.00011385	0.00011385	0.000455399	0.00483862	0.00148005	0.00392782	Proteobacteria	Betaproteobacteria	Burkholderiales	Comamonadaceae	Pseudacidovorax	Pseudacidovorax_intermedius						Module #2	ASV_195	0.000558735	0.00062646	0.00025397	0	0	0	0	0	0	0	0	0	0	0	0.00152382	Mucoromycota	unidentified	unidentified	unidentified	unidentified
Module #0	ASV_244	0	0	0	0	0	0	5.69e-05	0	0	0	0	0.00011385	0.00267547	5.69e-05	0	Proteobacteria	Betaproteobacteria	Burkholderiales	Comamonadaceae	Pseudacidovorax	Pseudacidovorax_intermedius						Module #2	ASV_51	0.000101588	0.00374183	3.39e-05	0	0	0.000406353	0.000880431	0	8.47e-05	0.00660323	6.77e-05	0.0104805	1.69e-05	1.69e-05	0	Mucoromycota	Glomeromycetes	Glomerales	Glomeraceae	Septoglomus
Module #0	ASV_177	0	0	0	0	0	5.69e-05	0	0	0	0	0	0.000170775	0.000853874	0.0011385	0.0015939	Verrucomicrobia	Opitutae	Opitutales	Opitutaceae	unidentified	Opitutaceae_bacterium_TAV5						Module #2	ASV_287	0.00348786	0.00438522	0.00162541	0.000135451	0	0	0	3.39e-05	0	0	0	0	1.69e-05	0	6.77e-05	Mucoromycota	Glomeromycetes	Glomerales	Glomeraceae	Kamienskia
Module #0	ASV_182	0	0	0	0	0	0	0	0	5.69e-05	0	0	0.00011385	0.0020493	0.00244777	0.00165082	Verrucomicrobia	Opitutae	Opitutales	Opitutaceae	unidentified	Opitutaceae_bacterium_TAV5						Module #2	ASV_24	0.0127832	0.0079916	5.08e-05	0	0	0	0.000338627	6.77e-05	0	0.0834716	0.000237039	0.00037249	0.000152382	0.000186245	8.47e-05	Mucoromycota	unidentified	unidentified	unidentified	unidentified
Module #0	ASV_279	0	0	0	0	0	5.69e-05	0.000170775	5.69e-05	0.000569249	0	5.69e-05	0.00011385	0.000455399	0	0.000398474	Proteobacteria	Alphaproteobacteria	Rhizobiales	Rhizobiaceae	Sinorhizobium	Sinorhizobium_sp._TJ170						Module #2	ASV_68	0.000237039	0.00176086	0.000931225	0	0.00165927	5.08e-05	6.77e-05	1.69e-05	5.08e-05	0.00873658	0.000321696	0.0117673	0	8.47e-05	5.08e-05	Mucoromycota	Glomeromycetes	Glomerales	Glomeraceae	Glomus
Module #0	ASV_165	0	0	0	0	0	0.000683099	5.69e-05	0	0	5.69e-05	0	0	0.000910799	0.000341549	0.000569249	Proteobacteria	Alphaproteobacteria	Rhodospirillales	Rhodospirillaceae	Skermanella	Skermanella_aerolata						Module #2	ASV_53	3.39e-05	0.0022688	0.000711117	0	3.39e-05	0.00209949	0.00011852	0.013325	0	0	0	8.47e-05	3.39e-05	0.000101588	0.00633233	Mucoromycota	Glomeromycetes	Glomerales	Glomeraceae	Septoglomus
Module #0	ASV_310	0	0	0	0	0	0.000626174	0.00011385	0	0	0.000284625	0	0	0.000683099	5.69e-05	0.000341549	Proteobacteria	Alphaproteobacteria	Rhodospirillales	Rhodospirillaceae	Skermanella	Skermanella_aerolata						Module #2	ASV_114	0.0213674	0	3.39e-05	0	0	0	0	0	0	0	0	0	0.000101588	0	0	Mucoromycota	unidentified	unidentified	unidentified	unidentified
Module #0	ASV_203	0	0	0	0	0.0002277	0.000170775	0.000512324	0	0.00011385	0	0	0.00284625	0.000569249	0.000796949	5.69e-05	Proteobacteria	Deltaproteobacteria	Desulfovibrionales	Desulfovibrionaceae	Desulfovibrio	Desulfovibrio_carbinolicus						Module #2	ASV_167	0	3.39e-05	3.39e-05	5.08e-05	0	1.69e-05	0	1.69e-05	0	1.69e-05	0.00301378	3.39e-05	0.000609529	1.69e-05	0	Mucoromycota	Glomeromycetes	Glomerales	Glomeraceae	Dominikia
Module #0	ASV_326	0	0	0	0	0	0	0.000455399	0.000853874	0	0	0	0.000398474	0.000170775	0.000341549	5.69e-05	Proteobacteria	Alphaproteobacteria	Rhizobiales	Rhizobiaceae	Sinorhizobium	Sinorhizobium_sp._TJ170						Module #2	ASV_358	6.77e-05	0.000101588	6.77e-05	1.69e-05	0.00165927	0.000101588	0.000220108	3.39e-05	0	0.000237039	0.000474078	1.69e-05	1.69e-05	0	3.39e-05	Mucoromycota	Glomeromycetes	Glomerales	Glomeraceae	Glomus
Module #0	ASV_185	0	0	0	0	0	0	0	0	0	0	0	0	5.69e-05	0.00495247	5.69e-05	Proteobacteria	Betaproteobacteria	Burkholderiales	Comamonadaceae	Pseudacidovorax	Pseudacidovorax_intermedius						Module #2	ASV_141	0	5.08e-05	0.000101588	0.00159155	0.00099895	1.69e-05	0	3.39e-05	0	1.69e-05	0	0	5.08e-05	0	0.000846568	Mucoromycota	Glomeromycetes	Glomerales	Glomeraceae	Glomus
Module #0	ASV_218	0	0	0	0	0	0.00142312	5.69e-05	0	0	0.00222007	0	0	0	0	0.000683099	Proteobacteria	Deltaproteobacteria	Desulfovibrionales	Desulfovibrionaceae	Desulfovibrio	Desulfovibrio_vulgaris						Module #2	ASV_196	0	0.00609529	0	0	0	0	0	6.77e-05	0	0	0	0	3.39e-05	0	6.77e-05	Mucoromycota	Glomeromycetes	Glomerales	Glomeraceae	Kamienskia
Module #1	ASV_42	0.00705869	0.0031878	0.00352935	0.042466	0.00187852	0.00199237	0.00512324	0.0101896	0.000796949	0.00893721	0.0234531	0.0036432	0.000853874	0.00119542	0.00256162	Proteobacteria	Gammaproteobacteria	Pseudomonadales	Pseudomonadaceae	Azotobacter	Azotobacter_chroococcum						Module #2	ASV_125	0.0224002	3.39e-05	0.00179472	0	0	0	0	0.000101588	0	0	0	0	6.77e-05	0	0	Mucoromycota	Glomeromycetes	Glomerales	Glomeraceae	Glomus
Module #1	ASV_75	0.00210622	5.69e-05	0.000512324	0.00142312	0.0027324	0.00381397	0.0029601	0.00335857	0.000740024	0.00489554	0.00421244	0.00119542	0.0018216	0.000683099	0.000910799	Proteobacteria	Betaproteobacteria	Burkholderiales	Comamonadaceae	Pseudacidovorax	Pseudacidovorax_intermedius						Module #2	ASV_118	6.77e-05	5.08e-05	0.00223494	0.000355559	0.000101588	0.000423284	0.00369104	0.000186245	3.39e-05	8.47e-05	0	0	5.08e-05	0	0	Mucoromycota	Glomeromycetes	Glomerales	Glomeraceae	Glomus
Module #1	ASV_49	0.0105311	0.0011385	0.00495247	0.00142312	0.00301702	0.0015939	0.00791256	0.00802641	0.00108157	0.0141174	0.0142882	0.00865259	0.00586327	0.00313087	0.00199237	Proteobacteria	Gammaproteobacteria	Xanthomonadales	Xanthomonadaceae	Stenotrophomonas	Stenotrophomonas_maltophilia						Module #2	ASV_242	1.69e-05	0.00169314	0.00125292	0	0	0.000406353	0	0	0.000101588	0	0	0	1.69e-05	0	0.000270902	Mucoromycota	Glomeromycetes	Glomerales	Glomeraceae	Glomus
Module #1	ASV_96	0.000967724	0	0.000170775	0.00199237	0.00125235	0.00165082	0.000853874	0.00381397	0.00842489	0.00233392	0.0034155	0.0013662	0.000740024	0.00222007	0.000626174	Proteobacteria	Betaproteobacteria	Burkholderiales	unidentified	Rubrivivax	Rubrivivax_gelatinosus						Module #2	ASV_32	0.00037249	0.0031831	0.000474078	0.000541804	0.000321696	0.00982019	0	0.0261928	0.00992178	0	0.000169314	0.000220108	0.0249568	0	5.08e-05	Mucoromycota	Glomeromycetes	Glomerales	Glomeraceae	Glomus
Module #1	ASV_62	0.002277	0.00330165	0.00375704	0.00694484	0.00415552	0.00170775	0.00165082	0.00415552	0.000170775	0.00654637	0.0155405	0.00398474	0.00142312	0.0015939	0.000170775	Proteobacteria	Betaproteobacteria	Burkholderiales	Comamonadaceae	Pseudacidovorax	Pseudacidovorax_intermedius						Module #2	ASV_127	3.39e-05	0.00126985	1.69e-05	0	0	0.0014561	0.00186245	0	1.69e-05	3.39e-05	0	0.000728048	0	0.000846568	0	Mucoromycota	Glomeromycetes	Glomerales	Glomeraceae	Septoglomus
Module #1	ASV_148	0.00125235	0	0.000853874	0	0	0	0.00609097	0.0119542	0.00483862	0	0.00011385	5.69e-05	0	0	0	Proteobacteria	Gammaproteobacteria	Methylococcales	Methylococcaceae	Methylobacter	Methylobacter_luteus						Module #2	ASV_294	0.00106668	0	1.69e-05	0	0	0	0	0	0	0	0	0	1.69e-05	0	0	unidentified	unidentified	unidentified	unidentified	unidentified
Module #1	ASV_58	0.00119542	0.00444014	0.00483862	0.00011385	0.000569249	0.00216315	0.00284625	0.00500939	0.00398474	0.0158821	0.0108727	0.00466784	0.000512324	0.00119542	0.000740024	Proteobacteria	Betaproteobacteria	Burkholderiales	Comamonadaceae	Pseudacidovorax	Pseudacidovorax_intermedius						Module #2	ASV_296	0.000152382	0.000101588	1.69e-05	0.000101588	0.00853341	0.000643392	1.69e-05	0.000152382	0	0	0	0.00011852	0.000101588	0.000220108	5.08e-05	Mucoromycota	Glomeromycetes	Glomerales	Glomeraceae	Septoglomus
Module #1	ASV_45	0.0036432	0.00170775	0.00432629	0.00335857	0.00518017	0.00244777	0.00455399	0.00506632	0.00700177	0.00700177	0.00643252	0.00779871	0.00347242	0.00398474	0.00313087	Proteobacteria	Alphaproteobacteria	Rhodospirillales	Rhodospirillaceae	Skermanella	Skermanella_aerolata						Module #2	ASV_70	3.39e-05	0.000389421	5.08e-05	1.69e-05	0	0.000931225	0.00573973	3.39e-05	0.0102265	0.00353865	3.39e-05	0.000321696	1.69e-05	0.00272595	8.47e-05	Mucoromycota	Glomeromycetes	Glomerales	Glomeraceae	Glomus
Module #1	ASV_132	0.000853874	0	5.69e-05	0	0.00153697	0.000512324	0.00199237	0.00404167	0.00165082	0.00210622	5.69e-05	0.00011385	0	0.000796949	0	Proteobacteria	Betaproteobacteria	Nitrosomonadales	Sterolibacteriaceae	Methyloversatilis	Methyloversatilis_sp._RAC08						Module #2	ASV_131	0.0134266	0.00011852	0.000135451	0	0	0	0	6.77e-05	0	0	0	0	5.08e-05	0	0	Mucoromycota	Glomeromycetes	Glomerales	Glomeraceae	Septoglomus
Module #1	ASV_112	0.0029601	0.00108157	0.00216315	0.00130927	5.69e-05	0.000170775	0.00222007	0.00216315	0.0018216	0.00472477	0.00592019	0.000512324	0.000683099	0.00153697	5.69e-05	Proteobacteria	Betaproteobacteria	Burkholderiales	Comamonadaceae	Variovorax	Variovorax_sp._HW608						Module #2	ASV_240	8.47e-05	0.00350479	0	0	0	0	0	1.69e-05	0	0	0	0	1.69e-05	0	1.69e-05	Mucoromycota	Glomeromycetes	Glomerales	Glomeraceae	Kamienskia
Module #1	ASV_134	0.0018216	0.000853874	0.000170775	0.000740024	0.00176467	0.000910799	0.00119542	0.0013662	0.00546479	0.00125235	0.000796949	0.000740024	0.000569249	0.0013662	0.00102465	Proteobacteria	Alphaproteobacteria	Rhodospirillales	Rhodospirillaceae	Azospirillum	Azospirillum_sp._TSA2s						Module #2	ASV_100	0	0.000101588	1.69e-05	3.39e-05	0	0	0	0.00357252	0	0	0	0	1.69e-05	0	0.0114287	Mucoromycota	Glomeromycetes	Glomerales	Glomeraceae	Glomus
Module #1	ASV_27	0.00187852	0.0031878	0.00626174	0.00125235	0.00358627	0.0015939	0.00757101	0.0145159	0.0228838	0.00637559	0.0446861	0.00483862	0.00574942	0.00540787	0.00307394	Proteobacteria	Betaproteobacteria	Burkholderiales	Comamonadaceae	Pseudacidovorax	Pseudacidovorax_intermedius						Module #2	ASV_253	1.69e-05	5.08e-05	0.000406353	0	0	0	0	0.00148996	0	0	0	0	1.69e-05	0	0	Mucoromycota	Glomeromycetes	Glomerales	Glomeraceae	Septoglomus
Module #1	ASV_120	0.000740024	0.000967724	0.00267547	0.000683099	0.00170775	5.69e-05	0.0002277	0.000853874	0.00108157	0.0013662	0.00301702	0.0011385	0.00165082	0.0020493	0.000569249	Proteobacteria	Betaproteobacteria	Burkholderiales	Comamonadaceae	Variovorax	Variovorax_sp._HW608						Module #2	ASV_244	0.000389421	1.69e-05	5.08e-05	0.00111747	0	0.00108361	0	1.69e-05	0	0	0	0	1.69e-05	0	1.69e-05	Mucoromycota	Glomeromycetes	Glomerales	Glomeraceae	Funneliformis
Module #1	ASV_219	0.000512324	0	0	0	0	0	0.00335857	0.00278932	0.000796949	0	0.00102465	0	0	0	0	Proteobacteria	Gammaproteobacteria	Methylococcales	Methylococcaceae	Methylobacter	Methylobacter_luteus						Module #2	ASV_163	0.00905828	5.08e-05	8.47e-05	1.69e-05	0	0	0	1.69e-05	0	0	0	0	5.08e-05	0	0	Mucoromycota	Glomeromycetes	Glomerales	Glomeraceae	Septoglomus
Module #1	ASV_151	0.000512324	0.00011385	5.69e-05	0	0	5.69e-05	0.0020493	0.00694484	5.69e-05	0.00148005	0.00352935	0.0027324	0.0011385	0.000170775	0.00011385	Proteobacteria	Betaproteobacteria	Burkholderiales	Comamonadaceae	Pseudacidovorax	Pseudacidovorax_intermedius						Module #2	ASV_168	1.69e-05	0.00037249	0	0.00221801	0	0	0	0	0	5.08e-05	0.000220108	0	0	0	1.69e-05	Mucoromycota	Glomeromycetes	Glomerales	Glomeraceae	Glomus
Module #1	ASV_26	0.0031878	0.00125235	0.00335857	0.0726931	0.000341549	0.000455399	0.00267547	0.00762794	0.00222007	0.00870951	0.0186144	0.00284625	0.000967724	0.00102465	0.00301702	Proteobacteria	Gammaproteobacteria	Pseudomonadales	Pseudomonadaceae	Azotobacter	Azotobacter_chroococcum						Module #2	ASV_116	0.0234669	1.69e-05	1.69e-05	0	0	0	0	1.69e-05	0	0	0	0	5.08e-05	0	0	Mucoromycota	unidentified	unidentified	unidentified	unidentified
Module #1	ASV_149	0.000170775	0.00011385	0.000569249	0.00142312	0.000853874	0.000455399	0.000341549	0.00170775	0.000512324	0.00119542	0.0015939	0.000796949	0.000910799	0.00142312	0.00119542	Proteobacteria	Alphaproteobacteria	Rhodospirillales	Rhodospirillaceae	Skermanella	Skermanella_aerolata						Module #2	ASV_75	0.0462057	5.08e-05	0	0	0	0	0	3.39e-05	0	0	0	0	5.08e-05	0	0	Mucoromycota	unidentified	unidentified	unidentified	unidentified
Module #1	ASV_108	0.000398474	0	0.000341549	0.000512324	5.69e-05	5.69e-05	0.00108157	0.00176467	0.00671714	0.00614789	0.00512324	0.000853874	0.00011385	0.00108157	5.69e-05	Proteobacteria	Betaproteobacteria	Burkholderiales	Comamonadaceae	Pseudacidovorax	Pseudacidovorax_intermedius						Module #2	ASV_261	0.00201483	0	0	0	0	0	0	0	0	0	0	0	1.69e-05	0	0	Mucoromycota	unidentified	unidentified	unidentified	unidentified
Module #1	ASV_303	0.000398474	0	0.00011385	0	0	0	0.00853874	0.00324472	0.000967724	0	0	0	0	0	0	Proteobacteria	Gammaproteobacteria	Methylococcales	Methylococcaceae	Methylocaldum	Methylocaldum_marinum						Module #2	ASV_166	0.010616	0	0	0	0	0	0	1.69e-05	0	0	0	0	0	0	0	Mucoromycota	Glomeromycetes	Glomerales	Glomeraceae	Glomus
Module #1	ASV_100	0.000569249	0	0.000683099	0.00267547	0	0	0.0002277	0.00153697	0.00011385	0.000853874	0.00432629	0.00108157	0.000683099	0	0.000455399	Proteobacteria	Gammaproteobacteria	Pseudomonadales	Pseudomonadaceae	Azotobacter	Azotobacter_chroococcum						Module #2	ASV_256	0.00171007	1.69e-05	0	0	0	0	0	0	0	0	0	0	0	0	0	Mucoromycota	Glomeromycetes	Glomerales	Glomeraceae	Rhizophagus
Module #1	ASV_136	0.000853874	0.0018216	0.000455399	0.00102465	0.000796949	5.69e-05	0.000170775	5.69e-05	0.00278932	0.00108157	0.00267547	0.00130927	0.000740024	0.000853874	0	Proteobacteria	Betaproteobacteria	Burkholderiales	Comamonadaceae	Pseudacidovorax	Pseudacidovorax_intermedius						Module #2	ASV_154	0.00997257	1.69e-05	0	3.39e-05	0	0	0	3.39e-05	0	0	0	0	0	0	0	unidentified	unidentified	unidentified	unidentified	unidentified
Module #1	ASV_89	0.000569249	5.69e-05	0.00165082	0.00011385	0.0011385	0.0034155	0.00387089	0.00774179	0.00444014	0.00478169	0.00876644	0.000796949	0.00142312	0.000455399	0.000853874	Proteobacteria	Betaproteobacteria	Burkholderiales	Comamonadaceae	Variovorax	Variovorax_sp._HW608						Module #2	ASV_139	0.0163049	0	1.69e-05	0	0	0	0	0	0	0	0	0	5.08e-05	0	1.69e-05	Mucoromycota	Glomeromycetes	Glomerales	Glomeraceae	Glomus
Module #1	ASV_124	0.000341549	0	0.000455399	0	0.000796949	5.69e-05	0.00210622	0.0031878	0.00267547	0.00176467	0.00597712	0.000170775	0.000512324	0.000740024	0	Proteobacteria	Betaproteobacteria	Burkholderiales	Comamonadaceae	Pseudacidovorax	Pseudacidovorax_intermedius						Module #2	ASV_202	0.00413125	0	1.69e-05	0	0	0	0	0	0	0	0	0	0	0	0	Mucoromycota	Glomeromycetes	Glomerales	Glomeraceae	Rhizophagus
Module #1	ASV_139	0.00011385	0.00102465	0	5.69e-05	5.69e-05	5.69e-05	0.00130927	0.0013662	0.00199237	0.00222007	0.00375704	0.0015939	0	0.000853874	5.69e-05	Proteobacteria	Betaproteobacteria	Burkholderiales	Comamonadaceae	Pseudacidovorax	Pseudacidovorax_intermedius						Module #2	ASV_277	0.00169314	0	0	0	0	0	0	0	0	0	0	0	0	0	0	Mucoromycota	Glomeromycetes	Glomerales	Glomeraceae	Glomus
Module #1	ASV_339	0.000170775	0	0	0	0	0	0.0020493	0.000910799	0.000910799	5.69e-05	0	0	0	0	0	Proteobacteria	Alphaproteobacteria	Rhizobiales	Bradyrhizobiaceae	Bradyrhizobium	Bradyrhizobium_japonicum						Module #2	ASV_257	0.00191324	0	3.39e-05	0	0	0	0	0	0	0	0	0	0	0	0	unidentified	unidentified	unidentified	unidentified	unidentified
Module #1	ASV_102	5.69e-05	0.000284625	5.69e-05	0	0	0	0.00278932	0.0190129	0.000569249	0.00199237	0.00330165	0.00176467	5.69e-05	5.69e-05	0.000170775	Proteobacteria	Betaproteobacteria	Nitrosomonadales	Sterolibacteriaceae	Methyloversatilis	Methyloversatilis_sp._RAC08						Module #2	ASV_239	0.00209949	1.69e-05	0	0	0	0	0	0	0	0	0	0	0	0	0	unidentified	unidentified	unidentified	unidentified	unidentified
Module #1	ASV_269	5.69e-05	0	0.00011385	0	0	0	0.00119542	0.0018216	0.0002277	0.00153697	0.00011385	5.69e-05	0	0	0	Proteobacteria	Betaproteobacteria	Nitrosomonadales	Sterolibacteriaceae	Methyloversatilis	Methyloversatilis_sp._RAC08						Module #2	ASV_263	0.000541804	0.000524872	0.000846568	0	0	0	0	1.69e-05	0	0	0	0	0	0	0	unidentified	unidentified	unidentified	unidentified	unidentified
Module #1	ASV_83	0	0.00216315	0.00261855	0	0	5.69e-05	5.69e-05	0.000967724	0	0.00210622	0.0157682	0.00148005	0.00011385	0.0002277	0.000170775	Proteobacteria	Betaproteobacteria	Burkholderiales	Comamonadaceae	Variovorax	Variovorax_sp._HW608						Module #2	ASV_109	0.00011852	0.00025397	8.47e-05	1.69e-05	1.69e-05	0.00861806	0.000237039	0.000491009	0.000152382	6.77e-05	3.39e-05	0.00501168	0	0.000169314	6.77e-05	Mucoromycota	Glomeromycetes	Glomerales	Glomeraceae	Glomus
Module #1	ASV_141	0	0.00301702	0.00125235	0	5.69e-05	0.00011385	0.000569249	0.00142312	0.0013662	0.00495247	0.00119542	0.00102465	0.000170775	0	0	Proteobacteria	Betaproteobacteria	Burkholderiales	Comamonadaceae	Pseudacidovorax	Pseudacidovorax_intermedius						Module #2	ASV_76	0.000101588	0.00389421	1.69e-05	0	0	0.000304764	0.000541804	0	1.69e-05	0.00421591	3.39e-05	0.00467305	0	1.69e-05	3.39e-05	Mucoromycota	Glomeromycetes	Glomerales	Glomeraceae	Septoglomus
Module #1	ASV_143	0	0.000740024	0.0002277	0.000796949	0	0	0	0.0013662	0.00307394	0.000455399	0.00802641	0.000170775	0	5.69e-05	0.0002277	Proteobacteria	Betaproteobacteria	Burkholderiales	Comamonadaceae	Variovorax	Variovorax_sp._HW608						Module #2	ASV_66	3.39e-05	1.69e-05	3.39e-05	0	0	3.39e-05	0.00883817	1.69e-05	0.000186245	0.000152382	3.39e-05	0.00887203	5.08e-05	3.39e-05	0	Mucoromycota	unidentified	unidentified	unidentified	unidentified
Module #1	ASV_188	0	0.000512324	0	0	0	0	0.000740024	0.000626174	0.00108157	0.00284625	0.00142312	0.000740024	0	0	0	Proteobacteria	Betaproteobacteria	Burkholderiales	Comamonadaceae	Variovorax	Variovorax_sp._HW608						Module #2	ASV_232	1.69e-05	0	5.08e-05	1.69e-05	0	0	0	0.00174393	0	0	0	0	0	0	0	Mucoromycota	Glomeromycetes	Glomerales	Glomeraceae	Septoglomus
Module #1	ASV_318	0	5.69e-05	0	0	0	0	0.0002277	0	0	0	0.00153697	0	0	0	0	Proteobacteria	Betaproteobacteria	Burkholderiales	Comamonadaceae	Variovorax	Variovorax_sp._HW608						Module #2	ASV_204	1.69e-05	6.77e-05	0	0	1.69e-05	0.00104974	0	0.00489316	0	0	0	0	3.39e-05	0	0	Mucoromycota	Glomeromycetes	Glomerales	Glomeraceae	Glomus
Module #1	ASV_201	0	5.69e-05	5.69e-05	0	0	0	0.00011385	0.0139466	0	0	5.69e-05	5.69e-05	0.00011385	0	0	Verrucomicrobia	Opitutae	Opitutales	Opitutaceae	unidentified	Opitutaceae_bacterium_TAV5						Module #2	ASV_276	1.69e-05	0.00179472	0	0	0	0	0	0	0	0	0	0	0	0	0	Mucoromycota	Glomeromycetes	Glomerales	Glomeraceae	Glomus
Module #1	ASV_163	0	5.69e-05	0.000341549	0.000284625	0.00011385	0	0.00011385	0.000284625	0.000170775	0.00142312	0.00130927	0.000512324	0.000398474	0.000512324	0.00011385	Proteobacteria	Alphaproteobacteria	Rhodospirillales	Rhodospirillaceae	Skermanella	Skermanella_aerolata						Module #2	ASV_264	0	1.69e-05	0	0	0	0	0	0.00150689	0	0	0	0	0	0	0	Mucoromycota	Glomeromycetes	Glomerales	Glomeraceae	Glomus
Module #1	ASV_20	0	0	0.000740024	0.00529402	0.000170775	0.0104742	0.0420106	0.0655206	0.0366027	0.0118404	0.00609097	0.00330165	0.00979109	0.00899414	0.00808334	Proteobacteria	Betaproteobacteria	Burkholderiales	unidentified	Leptothrix	Leptothrix_cholodnii						Module #2	ASV_285	0	0.00154075	1.69e-05	0	0	0	0	0	0	0	0	0	0	0	1.69e-05	Mucoromycota	Glomeromycetes	Glomerales	Glomeraceae	Kamienskia
Module #1	ASV_200	0	0	5.69e-05	0	0	0.000341549	0.00125235	0.0015939	0	0	0.000853874	0.000796949	0.000910799	0	0.00011385	Proteobacteria	Betaproteobacteria	Burkholderiales	Comamonadaceae	Pelomonas	Pelomonas_saccharophila						Module #2	ASV_222	0	1.69e-05	0	0	0	0	0	0	0	1.69e-05	1.69e-05	0.00111747	0	0	0	Mucoromycota	Glomeromycetes	Glomerales	Glomeraceae	Glomus
Module #1	ASV_95	0	0	0.00011385	0	0	0	0.00688791	0.0161098	0.00552172	5.69e-05	0.000170775	0.00011385	0	0	0	Proteobacteria	Gammaproteobacteria	Methylococcales	Methylococcaceae	Methylocaldum	Methylocaldum_marinum						Module #2	ASV_233	0	3.39e-05	1.69e-05	0	0	0	0	0.00260743	0	0	0	0	1.69e-05	0	0	Mucoromycota	Glomeromycetes	Glomerales	Glomeraceae	Glomus
Module #1	ASV_169	0	0	0.000512324	0	0.000170775	0.000455399	5.69e-05	0.000512324	0	5.69e-05	0.000341549	0.00011385	0.00102465	0	0.000398474	Cyanobacteria	unidentified	Nostocales	Nostocaceae	Trichormus	Trichormus_azollae						Module #2	ASV_73	0	0	0	0	0	0.00304764	0.0305442	0	0.000220108	0.000270902	0	1.69e-05	0	0	0	Mucoromycota	Glomeromycetes	Glomerales	Glomeraceae	Kamienskia
Module #1	ASV_138	0	0	0	0	0	0	0	0.00165082	5.69e-05	0.00125235	0.00119542	5.69e-05	0	5.69e-05	0	Proteobacteria	Betaproteobacteria	Burkholderiales	unidentified	Rubrivivax	Rubrivivax_gelatinosus						Module #2	ASV_95	0	0	0	0	0	5.08e-05	0.000135451	0	0.0181335	1.69e-05	0	0.000220108	0	1.69e-05	0	Mucoromycota	Glomeromycetes	Glomerales	Glomeraceae	Glomus
Module #1	ASV_274	0	0	0	0	0	0	0.0011385	0.000512324	0.00239085	0.00210622	0	0	0	0	0.00011385	Actinobacteria	Actinobacteria	Frankiales	Frankiaceae	Frankia	Frankia_sp._EAN1pec						Module #3	ASV_1	0.00291219	0.0388913	0.0121398	0.107446	0.12177	0.0704683	0.17739	0.0628661	0.125495	0.102993	0.0298331	0.241661	0.101504	0.148336	0.055992	Mucoromycota	Glomeromycetes	Glomerales	Glomeraceae	Glomus
Module #1	ASV_161	0	0	0	0	0	0	0.00199237	0.00933569	0.000967724	0	0	5.69e-05	0	0.00153697	0	Verrucomicrobia	Opitutae	Opitutales	Opitutaceae	unidentified	Opitutaceae_bacterium_TAV5						Module #3	ASV_342	0.000152382	0.00037249	0.00011852	0.000304764	0.00323389	0.00121906	0.0011344	0.000135451	0.000948156	0.000609529	0.00123599	0.000609529	0.000423284	0.000321696	5.08e-05	Mucoromycota	Glomeromycetes	Glomerales	Glomeraceae	Septoglomus
Module #1	ASV_160	0	0	0	0	0	0	0.00563557	0.00694484	0.00648944	0	5.69e-05	5.69e-05	0	0	0	Proteobacteria	Gammaproteobacteria	Methylococcales	Methylococcaceae	Methylocaldum	Methylocaldum_marinum						Module #3	ASV_353	6.77e-05	0.000186245	1.69e-05	0.00025397	0.00220108	0.000237039	0.00143917	6.77e-05	0.000491009	0.000914293	0.000914293	0.00135451	0.000491009	0.000643392	1.69e-05	Mucoromycota	Glomeromycetes	Glomerales	Glomeraceae	Septoglomus
Module #1	ASV_168	0	0	0	0	0	0	0	5.69e-05	0.000455399	0.000967724	0.00313087	0.000626174	0	0	5.69e-05	Proteobacteria	Gammaproteobacteria	Enterobacterales	Enterobacteriaceae	Klebsiella	Klebsiella_oxytoca						Module #3	ASV_12	0.00104974	0.00296299	0.0022688	0.0260235	0.0123938	0.0297653	0.0261759	0.0311876	0.183824	0.00133758	0.072026	0.0150012	0.055992	0.000575666	0.00386035	Mucoromycota	Glomeromycetes	Glomerales	Glomeraceae	Glomus
Module #1	ASV_235	0	0	5.69e-05	0	0	0	0.000740024	0.00335857	0	0.000455399	5.69e-05	0	0	0	0	Proteobacteria	Betaproteobacteria	Burkholderiales	unidentified	Rubrivivax	Rubrivivax_gelatinosus						Module #3	ASV_382	6.77e-05	0.000169314	3.39e-05	1.69e-05	0.000457147	1.69e-05	5.08e-05	0	1.69e-05	0.000203176	0.000135451	0.00025397	0.000101588	0.000101588	0	Mucoromycota	Glomeromycetes	Glomerales	Glomeraceae	Glomus
Module #1	ASV_275	0	0	5.69e-05	0	0	0	0.0002277	0.000853874	0.000967724	0	0	0	0.000455399	0	0	Proteobacteria	Betaproteobacteria	Burkholderiales	Comamonadaceae	Pseudacidovorax	Pseudacidovorax_intermedius						Module #3	ASV_391	5.08e-05	5.08e-05	3.39e-05	0.000270902	0.000355559	0.000186245	0.000491009	5.08e-05	0.00101588	0.000186245	0.000524872	0.000355559	0.000541804	3.39e-05	3.39e-05	Mucoromycota	Glomeromycetes	Glomerales	Glomeraceae	Glomus
Module #1	ASV_80	0	0	0.00011385	0	0	0	0.00774179	0.013662	0.0124096	5.69e-05	0.000569249	0.0002277	0	0	0	Proteobacteria	Gammaproteobacteria	Methylococcales	Methylococcaceae	Methylocaldum	Methylocaldum_marinum						Module #3	ASV_81	0	0	1.69e-05	0	0.0100403	0.0040466	0.0156954	8.47e-05	0.000152382	0.00025397	1.69e-05	0	6.77e-05	0	1.69e-05	Mucoromycota	Glomeromycetes	Glomerales	Glomeraceae	Kamienskia
Module #1	ASV_282	0	0	0	0	0	0	0.00216315	0.00301702	0.000455399	0	0	0	0	0	5.69e-05	Proteobacteria	Betaproteobacteria	Burkholderiales	Comamonadaceae	Pseudacidovorax	Pseudacidovorax_intermedius						Module #3	ASV_381	0.000355559	0.00108361	0.000220108	0.00108361	0.00152382	0.000169314	0.00099895	1.69e-05	0.000237039	0.00106668	0.000101588	0.00270902	0.000694186	0.000507941	0.000169314	Mucoromycota	Glomeromycetes	Glomerales	Glomeraceae	Glomus
Module #1	ASV_458	0	0	0	0.00239085	0	0	0.000683099	0.00170775	0.00011385	0	5.69e-05	0	5.69e-05	0	0	Proteobacteria	Betaproteobacteria	Burkholderiales	unidentified	Rubrivivax	Rubrivivax_gelatinosus						Module #3	ASV_266	0.000152382	0.00275981	0.00037249	0.000948156	0.013325	0.00155769	0.0042667	0.000507941	0.003454	0.00164234	0.000982019	0.00174393	0.000846568	0.000643392	0.000355559	Mucoromycota	Glomeromycetes	Glomerales	Glomeraceae	Glomus
Module #1	ASV_142	0	0	0.00148005	0	0	0	0.00011385	0.00011385	0	0.00523709	0.0034155	0.00011385	0	0	0	Proteobacteria	Betaproteobacteria	Burkholderiales	unidentified	Leptothrix	Leptothrix_cholodnii						Module #3	ASV_333	0.000186245	0.00110054	0.000152382	0.000948156	0.00614608	0.00248891	0.00215028	0.000152382	0.00110054	0.00209949	0.0045884	0.003454	0.000524872	0.000728048	0.000203176	Mucoromycota	Glomeromycetes	Glomerales	Glomeraceae	Glomus
Module #1	ASV_150	0	0	0.00011385	0	0	0	0.000626174	0.0112711	0.0104173	0	0.000284625	0.000284625	0	0.000284625	0	Proteobacteria	Betaproteobacteria	Nitrosomonadales	Sterolibacteriaceae	Methyloversatilis	Methyloversatilis_sp._RAC08						Module #3	ASV_317	0	1.69e-05	1.69e-05	0.000457147	0.000643392	0.000440215	0.000592598	6.77e-05	0.00152382	0.000338627	0.00320003	0.000423284	0.000524872	3.39e-05	0	Mucoromycota	Glomeromycetes	Glomerales	Glomeraceae	Glomus
Module #1	ASV_54	0	0	0.000683099	0	5.69e-05	0.000170775	0.0389936	0.0213468	0.0200376	0.00757101	0.00222007	0.000170775	0	0.00261855	0.00011385	Proteobacteria	Betaproteobacteria	Burkholderiales	Comamonadaceae	Pseudacidovorax	Pseudacidovorax_intermedius						Module #3	ASV_142	6.77e-05	0.000152382	8.47e-05	0.00616301	0.00252277	0.000558735	0.000101588	0.000101588	1.69e-05	5.08e-05	0.00011852	0.00177779	0.000711117	0.000338627	5.08e-05	Mucoromycota	Glomeromycetes	Glomerales	Glomeraceae	Septoglomus
Module #1	ASV_363	0	0	0	0	0	0	0.000170775	0.00278932	0	0	0.0002277	0	0	0	0	Proteobacteria	Betaproteobacteria	Burkholderiales	Comamonadaceae	Pseudacidovorax	Pseudacidovorax_intermedius						Module #3	ASV_98	5.08e-05	3.39e-05	0.00011852	0.00011852	0.000270902	0.00982019	5.08e-05	0.00770377	0.00216721	3.39e-05	0.00355559	6.77e-05	0.00154075	0	1.69e-05	Mucoromycota	Glomeromycetes	Glomerales	Glomeraceae	Glomus
Module #1	ASV_181	0	0	0.0002277	0.000512324	0	0.000284625	0	0.000796949	0.000512324	0.000398474	0.000341549	0	0.000170775	0	0.0002277	Proteobacteria	Betaproteobacteria	Burkholderiales	Comamonadaceae	Pseudacidovorax	Pseudacidovorax_intermedius						Module #3	ASV_326	0.00025397	0.000203176	5.08e-05	0.00025397	0.000609529	3.39e-05	0.000609529	3.39e-05	6.77e-05	0.00157462	0.00025397	0.000237039	0.000423284	0.00011852	1.69e-05	Mucoromycota	Glomeromycetes	Glomerales	Glomeraceae	Glomus
Module #1	ASV_66	0	0	5.69e-05	0.00398474	0.00170775	0.00102465	0.0126943	0.0107588	0.00313087	5.69e-05	0.0011385	0.0002277	0.00620482	0.00102465	0.00432629	Verrucomicrobia	Opitutae	Opitutales	Opitutaceae	unidentified	Opitutaceae_bacterium_TAV5						Module #3	ASV_69	0.000152382	0.000237039	0.000135451	0.000135451	0.00240425	0.000423284	0.00761911	0.000101588	0.000101588	0.000220108	6.77e-05	3.39e-05	0.000304764	0.000270902	0	Mucoromycota	Glomeromycetes	Glomerales	Glomeraceae	Septoglomus
Module #1	ASV_137	0	0	0.000740024	0.00108157	5.69e-05	0.00125235	0.00688791	0.000740024	0.000284625	0.00210622	0.00199237	0.000626174	0	0	0	Proteobacteria	Betaproteobacteria	Nitrosomonadales	Sterolibacteriaceae	Methyloversatilis	Methyloversatilis_sp._RAC08						Module #3	ASV_370	1.69e-05	3.39e-05	1.69e-05	3.39e-05	0.00148996	8.47e-05	0.00037249	6.77e-05	0.000829637	0.000270902	6.77e-05	0.000507941	0.000169314	0.000169314	1.69e-05	Mucoromycota	Glomeromycetes	Glomerales	Glomeraceae	Glomus
Module #1	ASV_276	0	0	0	0	0	0	0.00187852	0.0031878	0.0002277	0	0.00011385	5.69e-05	0	0	0	Proteobacteria	Gammaproteobacteria	Methylococcales	Methylococcaceae	Methylocaldum	Methylocaldum_marinum						Module #3	ASV_371	6.77e-05	0.000643392	1.69e-05	0.000287833	0.00392808	0.000982019	0.000660323	8.47e-05	0.000795774	0.000474078	0.00106668	0.000440215	0.000186245	0.000220108	5.08e-05	Mucoromycota	Glomeromycetes	Glomerales	Glomeraceae	Glomus
Module #1	ASV_191	0	0	0	0	0	0	0.000455399	0.00011385	0.000170775	0	0	0	0	0	0.00290317	Proteobacteria	Betaproteobacteria	Burkholderiales	unidentified	Leptothrix	Leptothrix_cholodnii						Module #3	ASV_393	0.000101588	0.000169314	5.08e-05	8.47e-05	0.000677254	6.77e-05	0.000423284	3.39e-05	0.00275981	5.08e-05	0.00037249	0.000812705	0.000914293	3.39e-05	0	Mucoromycota	Glomeromycetes	Glomerales	Glomeraceae	Septoglomus
Module #1	ASV_261	0	0	0	0	0	0	0.0011385	0.00290317	0.000341549	5.69e-05	5.69e-05	0	0	0	0	Proteobacteria	Gammaproteobacteria	Methylococcales	Methylococcaceae	Methylocaldum	Methylocaldum_marinum						Module #3	ASV_366	3.39e-05	0.00025397	5.08e-05	0.000524872	0.00421591	0.00152382	0.000524872	0.000135451	0.00331855	0.000287833	0.00120213	0.000491009	0.000660323	5.08e-05	1.69e-05	Mucoromycota	Glomeromycetes	Glomerales	Glomeraceae	Glomus
Module #1	ASV_225	0	0	0.00011385	0	0	0	0.00210622	0.00483862	0.0015939	0	5.69e-05	5.69e-05	0	0	0	Proteobacteria	Gammaproteobacteria	Methylococcales	Methylococcaceae	Methylocaldum	Methylocaldum_marinum						Module #3	ASV_373	3.39e-05	8.47e-05	0.00011852	0.000304764	0.000795774	0.000660323	0.00074498	5.08e-05	0.00182859	0.00011852	0.00321696	0.00062646	0.000728048	6.77e-05	5.08e-05	Mucoromycota	Glomeromycetes	Glomerales	Glomeraceae	Glomus
Module #1	ASV_227	0	0	0	0	0	0	5.69e-05	0.00535094	0.00199237	0	5.69e-05	0.000910799	0	0	0.0002277	Verrucomicrobia	Opitutae	Opitutales	Opitutaceae	unidentified	Opitutaceae_bacterium_TAV5						Module #3	ASV_400	0.000135451	0.000592598	0.000152382	0.000609529	0.00281061	0.000761911	0.00157462	0.000135451	0.000829637	0.00191324	0.00209949	0.00165927	0.000524872	0.000592598	0.000237039	Mucoromycota	Glomeromycetes	Glomerales	Glomeraceae	Glomus
Module #1	ASV_367	0	0	0.0011385	0	0	0	0.00170775	5.69e-05	5.69e-05	0	0	0	0	0	0	Proteobacteria	Deltaproteobacteria	Desulfuromonadales	Desulfuromonadaceae	Desulfuromonas	Desulfuromonas_sp._DDH964						Module #3	ASV_328	0.000186245	0.000575666	0.00011852	0.000677254	0.00301378	0.000338627	0.00174393	6.77e-05	0.000270902	0.00125292	0.000338627	0.00272595	0.000491009	0.0014053	5.08e-05	Mucoromycota	Glomeromycetes	Glomerales	Glomeraceae	Glomus
Module #1	ASV_241	0	0	0.00233392	0	0	5.69e-05	0	5.69e-05	0	0	5.69e-05	0	0	0	5.69e-05	Verrucomicrobia	Opitutae	Opitutales	Opitutaceae	unidentified	Opitutaceae_bacterium_TAV5						Module #3	ASV_348	8.47e-05	0.00037249	3.39e-05	0.000677254	0.00457147	0.000897362	0.00289526	0.000220108	0.00123599	0.00150689	0.00323389	0.00441908	0.000711117	0.00138837	0.00011852	Mucoromycota	Glomeromycetes	Glomerales	Glomeraceae	Glomus
Module #1	ASV_435	0	0	5.69e-05	0	0	0	0.000626174	0.000284625	0.00119542	0	0	0	0	0	0	Proteobacteria	Alphaproteobacteria	Rhizobiales	Bradyrhizobiaceae	Bradyrhizobium	Bradyrhizobium_japonicum						Module #3	ASV_298	0.000287833	0.000389421	0.000270902	0.000389421	0.00350479	0.00123599	0.00104974	0.000270902	0.00496089	0.000135451	0.00187938	0.000677254	0.000728048	6.77e-05	3.39e-05	Mucoromycota	Glomeromycetes	Glomerales	Glomeraceae	Septoglomus
Module #1	ASV_273	0	0	0.000284625	0	0	0	0	5.69e-05	0	0.00176467	0.00102465	5.69e-05	0	0	0	Proteobacteria	Alphaproteobacteria	Rhizobiales	Methylocystaceae	Methylocystis	Methylocystis_methanolicus						Module #3	ASV_386	0.000270902	0.000846568	0.000203176	0.000237039	0.00829637	0.00137144	0.000931225	0.000287833	0.00037249	0.000220108	0.000575666	0.000778843	0.00118519	0.000846568	0.000186245	Mucoromycota	Glomeromycetes	Glomerales	Glomeraceae	Septoglomus
Module #1	ASV_252	0	0	0	0	0	0	0	0.00370012	5.69e-05	0	0.000170775	5.69e-05	0	0.000683099	0	Proteobacteria	Betaproteobacteria	Nitrosomonadales	Sterolibacteriaceae	Methyloversatilis	Methyloversatilis_sp._RAC08						Module #3	ASV_384	0.00011852	0.000287833	0.000101588	0.000423284	0.00198097	0.000541804	0.00169314	5.08e-05	0.00099895	0.00213335	0.00152382	0.00203176	0.00074498	0.00116826	0.000101588	Mucoromycota	Glomeromycetes	Glomerales	Glomeraceae	Glomus
Module #1	ASV_192	0	0	0	0	0	0	0	0	0	0	5.69e-05	0	0.00683099	5.69e-05	0	Verrucomicrobia	Opitutae	Opitutales	Opitutaceae	unidentified	Opitutaceae_bacterium_TAV5						Module #3	ASV_365	0.000135451	0.000524872	0.000220108	0.000575666	0.0112086	0.00182859	0.00062646	0.000440215	0.00238732	0.00025397	0.00103281	0.000457147	0.000795774	0.000135451	0.000152382	Mucoromycota	Glomeromycetes	Glomerales	Glomeraceae	Septoglomus
Module #1	ASV_236	0	0	0	0	0	0	0	0	0	0.000853874	0.000512324	0	0.00011385	5.69e-05	0	Proteobacteria	Betaproteobacteria	Neisseriales	Neisseriaceae	Vitreoscilla	Vitreoscilla_filiformis						Module #3	ASV_290	0	0.000338627	3.39e-05	0.000237039	0.00142223	0.00025397	0.000846568	5.08e-05	0.00301378	6.77e-05	0.00118519	0.00123599	0.00126985	1.69e-05	0	Mucoromycota	Glomeromycetes	Glomerales	Glomeraceae	Glomus
Module #1	ASV_246	0	0	0	0	0	0	0	0	0	0.00119542	0	0.00102465	0	0.00011385	0	Proteobacteria	Alphaproteobacteria	Rhizobiales	Bradyrhizobiaceae	Bradyrhizobium	Bradyrhizobium_guangxiense						Module #3	ASV_47	0	0	3.39e-05	0.00025397	1.69e-05	0.00391114	3.39e-05	0	0	0.000152382	8.47e-05	6.77e-05	1.69e-05	0.034523	0	Mucoromycota	Glomeromycetes	Glomerales	Glomeraceae	Rhizophagus
Module #1	ASV_222	0	0	0	0	0	0	0.000967724	0.0015939	0.000569249	0	0	5.69e-05	0	0.000796949	0.000284625	Verrucomicrobia	Opitutae	Opitutales	Opitutaceae	unidentified	Opitutaceae_bacterium_TAV5						Module #3	ASV_346	0.000169314	0.000694186	0.00011852	0.000270902	0.00165927	0.00025397	0.000389421	0.000101588	0.000203176	0.000812705	0.00074498	0.000558735	0.000507941	0.000795774	8.47e-05	Mucoromycota	Glomeromycetes	Glomerales	Glomeraceae	Glomus
Module #1	ASV_247	0	0	0	0	0	0	0.000967724	0	0	0	0.00108157	0	0	0	0	Proteobacteria	Betaproteobacteria	Burkholderiales	unidentified	Leptothrix	Leptothrix_cholodnii						Module #3	ASV_377	0.00011852	0.000304764	0.000101588	0.0014053	0.00408046	0.0019979	0.00142223	0.000101588	0.00624767	0.00138837	0.014798	0.00167621	0.00181166	0.000321696	6.77e-05	Mucoromycota	Glomeromycetes	Glomerales	Glomeraceae	Glomus
Module #1	ASV_239	0	0	0	0	0	0	0	0	0	0.0013662	0.0018216	0.00011385	0	0	0	Proteobacteria	Deltaproteobacteria	Desulfuromonadales	Desulfuromonadaceae	Desulfuromonas	Desulfuromonas_sp._DDH964						Module #3	ASV_352	0.000169314	0.000694186	0.00011852	5.08e-05	0.00147303	6.77e-05	0.000152382	6.77e-05	0.000270902	0.000457147	0.000152382	0.000169314	0.000203176	0.000203176	3.39e-05	Mucoromycota	Glomeromycetes	Glomerales	Glomeraceae	Glomus
Module #1	ASV_253	0	0	0	0	0	0	0.000341549	0.0018216	0	0.000626174	0.000284625	0.0002277	0	0	5.69e-05	Proteobacteria	Betaproteobacteria	Burkholderiales	Comamonadaceae	Pseudacidovorax	Pseudacidovorax_intermedius						Module #3	ASV_339	0.00011852	0.000203176	0.00011852	0.000101588	0.000643392	0.000321696	0.0011344	3.39e-05	0.000321696	0.00074498	0.000694186	0.000507941	0.000270902	0.00062646	1.69e-05	Mucoromycota	Glomeromycetes	Glomerales	Glomeraceae	Septoglomus
Module #1	ASV_199	0	0	0	0	0	0	0.00717254	0.000569249	0.0031878	0	0	0	0	0	5.69e-05	Proteobacteria	Alphaproteobacteria	Rhizobiales	Bradyrhizobiaceae	Bradyrhizobium	Bradyrhizobium_japonicum						Module #3	ASV_406	1.69e-05	0.000101588	1.69e-05	3.39e-05	0.000389421	0.00011852	8.47e-05	1.69e-05	6.77e-05	0.000152382	0.000220108	6.77e-05	6.77e-05	5.08e-05	1.69e-05	Mucoromycota	Glomeromycetes	Glomerales	Glomeraceae	Septoglomus
Module #1	ASV_335	0	0	0	0	0	0	0	0.00461092	0	0	5.69e-05	0	0	0	0	Proteobacteria	Betaproteobacteria	Burkholderiales	Comamonadaceae	Pseudacidovorax	Pseudacidovorax_intermedius						Module #3	ASV_28	3.39e-05	5.08e-05	0.00430057	0.00387728	0.00640005	0.025397	0.0539602	0.00316616	0.000541804	0.000897362	1.69e-05	0.000897362	0.000135451	0.0191663	1.69e-05	Mucoromycota	unidentified	unidentified	unidentified	unidentified
Module #1	ASV_286	0	0	0	0	0	0	0.0025047	0.00278932	0.000569249	0.000796949	0.00011385	5.69e-05	0	0	0	Proteobacteria	Gammaproteobacteria	Methylococcales	Methylococcaceae	Methylocaldum	Methylocaldum_marinum						Module #3	ASV_401	0.000101588	0.000220108	8.47e-05	0.00025397	0.000287833	0.00062646	0.0011344	6.77e-05	0.00309844	0.000186245	0.00162541	0.000321696	0.00115133	3.39e-05	3.39e-05	Mucoromycota	Glomeromycetes	Glomerales	Glomeraceae	Glomus
Module #1	ASV_348	0	0	0	0	0	0	0.00222007	0.00148005	0.00290317	0	5.69e-05	0	0	0	0	Proteobacteria	Gammaproteobacteria	Methylococcales	Methylococcaceae	Methylocaldum	Methylocaldum_marinum						Module #3	ASV_25	0.00225187	0.000101588	0.000203176	0.0566523	0.0338627	0.00303071	0.000507941	0.00101588	0.0581254	0.0146118	0.000169314	0.0014053	0.0259558	0.000135451	0.000389421	Mucoromycota	Glomeromycetes	Glomerales	Glomeraceae	Glomus
Module #1	ASV_266	0	0	0	0	5.69e-05	0.0013662	0.000284625	0.000683099	0.00011385	0.00011385	0	0	0	0	0	Proteobacteria	Betaproteobacteria	Nitrosomonadales	Sterolibacteriaceae	Methyloversatilis	Methyloversatilis_sp._RAC08						Module #3	ASV_398	8.47e-05	0.000237039	6.77e-05	6.77e-05	0.0023196	0.00111747	0.00062646	5.08e-05	8.47e-05	6.77e-05	0.00242119	0.000660323	0.000880431	0.00074498	6.77e-05	Mucoromycota	Glomeromycetes	Glomerales	Glomeraceae	Glomus
Module #1	ASV_364	0	0	0	0	0	0	0.000284625	5.69e-05	0	0.00125235	0	5.69e-05	0	0	0	Firmicutes	Bacilli	Bacillales	Paenibacillaceae	Paenibacillus	Paenibacillus_albidus						Module #3	ASV_356	0.000101588	0.000440215	3.39e-05	6.77e-05	0.00462226	0.000761911	0.000152382	0.000169314	0.000389421	8.47e-05	0.000169314	0.000203176	3.39e-05	0.000203176	1.69e-05	Mucoromycota	Glomeromycetes	Glomerales	Glomeraceae	Septoglomus
Module #1	ASV_268	0	0	0	0	0	0	0.00011385	0	0	0	0.0020493	0	0	0	0	Firmicutes	Negativicutes	Selenomonadales	Sporomusaceae	Methylomusa	Methylomusa_anaerophila						Module #3	ASV_394	0	0	0	3.39e-05	0.000355559	3.39e-05	0.000321696	0	0.000101588	0.000406353	0.000152382	0.00037249	6.77e-05	0.00011852	0	Mucoromycota	Glomeromycetes	Glomerales	Glomeraceae	Septoglomus
Module #1	ASV_259	0	0	0	0	0	0	0	0.00785564	5.69e-05	0	0.000170775	0	0	0	0	Verrucomicrobia	Opitutae	Opitutales	Opitutaceae	unidentified	Opitutaceae_bacterium_TAV5						Module #3	ASV_363	6.77e-05	0.000203176	1.69e-05	6.77e-05	0.00299685	0.000152382	0.000237039	5.08e-05	0.000101588	5.08e-05	5.08e-05	0.000287833	0.000101588	0.000237039	0	Mucoromycota	Glomeromycetes	Glomerales	Glomeraceae	Septoglomus
Module #1	ASV_349	0	0	0	0	0	0	0	0.00119542	0	0.000910799	5.69e-05	0	0	0	0	Proteobacteria	Betaproteobacteria	Rhodocyclales	Azonexaceae	Dechloromonas	Dechloromonas_aromatica						Module #3	ASV_395	3.39e-05	0.000270902	3.39e-05	0.00011852	0.00025397	0.000203176	0.000270902	1.69e-05	0.000406353	1.69e-05	0.000660323	0.000101588	0.000575666	0	1.69e-05	Mucoromycota	Glomeromycetes	Glomerales	Glomeraceae	Septoglomus
Module #1	ASV_340	0	0	0	0	0	0	0	0.0015939	0.00239085	0	0	0	0	0	0	Proteobacteria	Deltaproteobacteria	Desulfovibrionales	Desulfovibrionaceae	Desulfovibrio	Desulfovibrio_magneticus						Module #3	ASV_392	8.47e-05	0.000220108	1.69e-05	0.000135451	0.00330161	0.00159155	0.000660323	8.47e-05	6.77e-05	0.00011852	0.00357252	0.000948156	0.000643392	0.000660323	0.000152382	Mucoromycota	Glomeromycetes	Glomerales	Glomeraceae	Glomus
Module #2	ASV_74	0.00426937	0.00330165	0.00552172	0.00535094	0.00330165	0.00256162	0.00199237	0.0020493	0.000796949	0.000512324	0.00187852	0.00233392	0.00165082	0.0013662	0.00210622	Proteobacteria	Betaproteobacteria	Burkholderiales	Comamonadaceae	Variovorax	Variovorax_sp._HW608						Module #3	ASV_72	0	0.000101588	0	0	0.000169314	0.00169314	0.00037249	0	0.0194203	0.000101588	1.69e-05	0.00479158	3.39e-05	0	0	Mucoromycota	Glomeromycetes	Glomerales	Glomeraceae	Glomus
Module #2	ASV_344	0.00108157	0	0.00102465	0	0	0	0	0	0	0	0	0	0	0	0	Proteobacteria	Betaproteobacteria	Burkholderiales	Comamonadaceae	Variovorax	Variovorax_sp._HW608						Module #3	ASV_375	3.39e-05	0.000270902	1.69e-05	0.000101588	0.00506248	0.000423284	0.000135451	0.000135451	0.000101588	3.39e-05	0.000101588	0.00025397	8.47e-05	5.08e-05	3.39e-05	Mucoromycota	Glomeromycetes	Glomerales	Glomeraceae	Glomus
Module #2	ASV_153	0.000170775	0.00102465	0.00108157	0	0	0	0	0.00011385	0	0	0.00631867	0.000910799	5.69e-05	0	5.69e-05	Proteobacteria	Betaproteobacteria	Burkholderiales	Comamonadaceae	Variovorax	Variovorax_sp._HW608						Module #3	ASV_48	1.69e-05	3.39e-05	0.00099895	8.47e-05	0.00025397	0.00423284	3.39e-05	6.77e-05	0.00606143	0.000220108	0.0238732	0.000355559	0.00494396	0.000101588	0	Mucoromycota	Glomeromycetes	Glomerales	Glomeraceae	Glomus
Module #2	ASV_170	0.000455399	0.00011385	0.000398474	0.000512324	0	0	0	5.69e-05	0	0.0027324	0.00222007	0.000455399	0.0013662	0	5.69e-05	Verrucomicrobia	Opitutae	Opitutales	Opitutaceae	unidentified	Opitutaceae_bacterium_TAV5						Module #3	ASV_362	1.69e-05	8.47e-05	3.39e-05	0.00011852	0.000355559	8.47e-05	0.000406353	3.39e-05	0.00147303	0	0.000440215	0.00037249	0.000491009	3.39e-05	1.69e-05	Mucoromycota	Glomeromycetes	Glomerales	Glomeraceae	Glomus
Module #2	ASV_434	0	0.00011385	0	0	0	0	0	0.00187852	0	0	5.69e-05	0	0	0	0	Verrucomicrobia	Opitutae	Opitutales	Opitutaceae	unidentified	Opitutaceae_bacterium_TAV5						Module #3	ASV_407	0.00011852	3.39e-05	0	0.000660323	0.00423284	0.000169314	0.000237039	8.47e-05	0.00213335	0.00126985	1.69e-05	8.47e-05	0.00123599	3.39e-05	3.39e-05	Mucoromycota	Glomeromycetes	Glomerales	Glomeraceae	Glomus
Module #2	ASV_260	0	5.69e-05	0.000341549	0	0	5.69e-05	0.00011385	5.69e-05	0	0	0.000284625	0.000455399	0	0	0.000170775	Cyanobacteria	unidentified	Nostocales	Nostocaceae	Trichormus	Trichormus_variabilis						Module #3	ASV_355	0.000135451	0.000169314	3.39e-05	0.000778843	0.0043175	0.000609529	0.000440215	0.000203176	0.00221801	0.000812705	0.000829637	0.000812705	0.00108361	0.000304764	0.00011852	Mucoromycota	Glomeromycetes	Glomerales	Glomeraceae	Septoglomus
Module #2	ASV_128	0.00506632	0.000626174	0.000740024	5.69e-05	0	0	0	0	0	0.0107588	0.0018216	0.00148005	0	0	0	Proteobacteria	Gammaproteobacteria	Xanthomonadales	Xanthomonadaceae	Stenotrophomonas	Stenotrophomonas_maltophilia						Module #3	ASV_387	5.08e-05	8.47e-05	3.39e-05	0.000101588	0.00428363	0.000948156	0.000321696	0.000220108	0.00011852	1.69e-05	0.00123599	0.000507941	0.00103281	0.000169314	1.69e-05	Mucoromycota	Glomeromycetes	Glomerales	Glomeraceae	Glomus
Module #2	ASV_79	0.00130927	0.000398474	0.000341549	0	0.000284625	0.000398474	0.000170775	0.000170775	0.000398474	0.00011385	0.0002277	0.000398474	0.0002277	0.000740024	0.000398474	Proteobacteria	Alphaproteobacteria	Rhodospirillales	Rhodospirillaceae	Skermanella	Skermanella_aerolata						Module #3	ASV_361	3.39e-05	3.39e-05	1.69e-05	0	0.00125292	0.000203176	0.000186245	1.69e-05	1.69e-05	3.39e-05	0.00099895	0.00011852	0.000186245	0.00011852	1.69e-05	Mucoromycota	Glomeromycetes	Glomerales	Glomeraceae	Glomus
Module #2	ASV_123	0.00108157	5.69e-05	0.000967724	0.000740024	0.000626174	5.69e-05	0.0011385	0.0011385	5.69e-05	0.000341549	0.000284625	0.000569249	0.00244777	0.000569249	0.0027324	Proteobacteria	Alphaproteobacteria	Rhodospirillales	Rhodospirillaceae	Skermanella	Skermanella_aerolata						Module #3	ASV_178	6.77e-05	0.000203176	0.000101588	5.08e-05	0.00011852	0.00110054	8.47e-05	1.69e-05	0.000440215	5.08e-05	0.00402966	5.08e-05	0.000440215	5.08e-05	0	Mucoromycota	Glomeromycetes	Glomerales	Glomeraceae	Glomus
Module #2	ASV_59	0.000341549	5.69e-05	0.00119542	0.000284625	0.000170775	0.000626174	0.0002277	0.0002277	0.00011385	0.00011385	0.00011385	0.0002277	0.00011385	0.0002277	0.00609097	Proteobacteria	Alphaproteobacteria	Rhizobiales	Rhizobiaceae	Sinorhizobium	Sinorhizobium_fredii						Module #3	ASV_389	3.39e-05	0.000186245	5.08e-05	6.77e-05	0.00595984	0.000761911	0.000220108	8.47e-05	3.39e-05	1.69e-05	1.69e-05	1.69e-05	6.77e-05	0.000186245	0	Mucoromycota	Glomeromycetes	Glomerales	Glomeraceae	Septoglomus
Module #2	ASV_13	0.0248762	0.0248762	0.020436	0.0331303	0.0259008	0.025047	0.00284625	0.00449707	0.00142312	0.00700177	0.012922	0.00927876	0.011385	0.0150282	0.00335857	Proteobacteria	Betaproteobacteria	Burkholderiales	unidentified	Rubrivivax	Rubrivivax_gelatinosus						Module #3	ASV_309	0	1.69e-05	0	0	0.000355559	8.47e-05	0.000101588	1.69e-05	0.000220108	8.47e-05	0.00194711	0.00011852	0.000135451	1.69e-05	0	Mucoromycota	Glomeromycetes	Glomerales	Glomeraceae	Glomus
Module #2	ASV_186	0.000683099	0.000398474	0.00153697	5.69e-05	0.00119542	0.000512324	0	0.00011385	0	5.69e-05	0.000170775	5.69e-05	0	0.00011385	5.69e-05	Proteobacteria	Betaproteobacteria	Burkholderiales	unidentified	Rubrivivax	Rubrivivax_gelatinosus						Module #3	ASV_113	0	1.69e-05	1.69e-05	3.39e-05	0.000609529	0	0.0155261	0	0.000186245	0.000220108	0	0	0.00160848	0	0	Mucoromycota	Glomeromycetes	Glomerales	Glomeraceae	Glomus
Module #2	ASV_359	0	0.000398474	0.00187852	0	0	0	5.69e-05	0	5.69e-05	0	0	0	0	0	0	Proteobacteria	Deltaproteobacteria	Desulfovibrionales	Desulfovibrionaceae	Pseudodesulfovibrio	Pseudodesulfovibrio_indicus						Module #3	ASV_90	0	0	3.39e-05	0	1.69e-05	0.000237039	0.0150689	0	0.000101588	0.000220108	0	0	1.69e-05	0.000186245	0	Mucoromycota	Glomeromycetes	Glomerales	Glomeraceae	Glomus
Module #2	ASV_5	0.0617066	0.109239	0.0685376	0.0656344	0.0473046	0.0601127	0.00461092	0.00666021	0.00392782	0.00722946	0.031081	0.0263562	0.0178175	0.022713	0.00802641	Proteobacteria	Betaproteobacteria	Burkholderiales	Comamonadaceae	Pseudacidovorax	Pseudacidovorax_intermedius						Module #3	ASV_183	0	0	0	0	0	1.69e-05	0	0	0	1.69e-05	0.00130371	0	0	1.69e-05	0	Mucoromycota	Glomeromycetes	Glomerales	Glomeraceae	Glomus
Module #2	ASV_12	0.018956	0.015142	0.0164513	0.0222007	0.0188991	0.0145159	0.00546479	0.00387089	0.00102465	0.00472477	0.0146297	0.0111573	0.0153128	0.0171913	0.0025047	Proteobacteria	Betaproteobacteria	Burkholderiales	Comamonadaceae	Pseudacidovorax	Pseudacidovorax_intermedius						Module #3	ASV_94	0	0	0	0	1.69e-05	0	0.000186245	0	0.0186922	1.69e-05	0	0.000135451	0	0	0	Mucoromycota	Glomeromycetes	Glomerales	Glomeraceae	Glomus
Module #2	ASV_31	0.0415552	0.0280071	0.0185575	0.0107588	0.00586327	0.0187852	0.000910799	0.000569249	0.000170775	0.00358627	0.0118404	0.00683099	0.00119542	0.000569249	0.000683099	Proteobacteria	Betaproteobacteria	Burkholderiales	Comamonadaceae	Pseudacidovorax	Pseudacidovorax_intermedius
Module #2	ASV_1	0.121592	0.21307	0.126544	0.135026	0.118973	0.120339	0.0134912	0.0283486	0.00717254	0.0460523	0.0685376	0.0717254	0.0609666	0.0658621	0.0216315	Proteobacteria	Betaproteobacteria	Burkholderiales	Comamonadaceae	Pseudacidovorax	Pseudacidovorax_intermedius
Module #2	ASV_10	0.0401321	0.0519155	0.0289748	0.0430922	0.0325041	0.028804	0.0025047	0.00426937	0.00130927	0.0101896	0.0122958	0.0124096	0.0140605	0.0114419	0.00535094	Proteobacteria	Betaproteobacteria	Burkholderiales	Comamonadaceae	Pseudacidovorax	Pseudacidovorax_intermedius
Module #2	ASV_9	0.0599989	0.0931861	0.0417829	0.0646667	0.0415552	0.0399613	0.00489554	0.00933569	0.00130927	0.0153128	0.0269824	0.0157113	0.016679	0.0270393	0.00791256	Proteobacteria	Betaproteobacteria	Burkholderiales	Comamonadaceae	Pseudacidovorax	Pseudacidovorax_intermedius
Module #2	ASV_24	0.0112142	0.0303979	0.0263562	0.00603404	0.00671714	0.012125	0.000569249	0.00449707	0.0002277	0.00313087	0.0027324	0.00552172	0.00409859	0.00569249	0.000967724	Proteobacteria	Betaproteobacteria	Burkholderiales	Comamonadaceae	Pseudacidovorax	Pseudacidovorax_intermedius
Module #2	ASV_432	0.00694484	0.00535094	0.00290317	0.00370012	0.00426937	0.00267547	0.00193545	0.00199237	0.00216315	0.00216315	0.00375704	0.00694484	0.00506632	0.00387089	0.00370012	Proteobacteria	Betaproteobacteria	Burkholderiales	Comamonadaceae	Pseudacidovorax	Pseudacidovorax_intermedius
Module #2	ASV_14	0.0199806	0.0195252	0.0191268	0.0170205	0.0169067	0.016679	0.0013662	0.00199237	0.000910799	0.0036432	0.00785564	0.0107588	0.00734331	0.0101896	0.0031878	Proteobacteria	Betaproteobacteria	Burkholderiales	Comamonadaceae	Pseudacidovorax	Pseudacidovorax_intermedius
Module #2	ASV_171	0.00239085	0	0.00233392	0	5.69e-05	5.69e-05	5.69e-05	5.69e-05	5.69e-05	0.0018216	0.000170775	0.00125235	5.69e-05	0.000569249	0	Proteobacteria	Betaproteobacteria	Burkholderiales	Comamonadaceae	Pseudacidovorax	Pseudacidovorax_intermedius
Module #2	ASV_461	0.00449707	0.00500939	0.00261855	0.00352935	0.00358627	0.00193545	0.00216315	0.00153697	0.00153697	0.0013662	0.00278932	0.00557864	0.0034155	0.00261855	0.00278932	Proteobacteria	Betaproteobacteria	Burkholderiales	Comamonadaceae	Pseudacidovorax	Pseudacidovorax_intermedius
Module #2	ASV_88	0.00449707	0.00199237	0.00187852	0	0	0.000683099	0.00125235	5.69e-05	0	0.00119542	0.00108157	0.00256162	0.00278932	0.00387089	0.000796949	Proteobacteria	Betaproteobacteria	Burkholderiales	Comamonadaceae	Pseudacidovorax	Pseudacidovorax_intermedius
Module #2	ASV_295	0.000284625	0.0002277	0	0	0	0	0	0.00011385	0	0	0	5.69e-05	0	0.000853874	0	Proteobacteria	Betaproteobacteria	Burkholderiales	Comamonadaceae	Pseudacidovorax	Pseudacidovorax_intermedius
Module #2	ASV_155	0.00125235	0.00142312	0.00102465	0.00330165	0.00222007	0	0.000853874	0.00102465	0	0.000740024	0.00193545	0.000853874	0.0013662	0.000341549	0.00011385	Proteobacteria	Betaproteobacteria	Burkholderiales	Comamonadaceae	Pseudacidovorax	Pseudacidovorax_intermedius
Module #2	ASV_114	0.000341549	0.000626174	0.00142312	0.00102465	0.000170775	0.00130927	0.00119542	0.00256162	0.000512324	0.00108157	0.0015939	0.002277	0.000284625	0.00130927	0.000740024	Proteobacteria	Betaproteobacteria	Burkholderiales	Comamonadaceae	Pseudacidovorax	Pseudacidovorax_intermedius
Module #2	ASV_44	0.000398474	0.00267547	0.000341549	0.00170775	0.000910799	0.000683099	5.69e-05	0.0002277	0	0.000341549	0.00011385	0.000455399	5.69e-05	0.00011385	5.69e-05	Proteobacteria	Betaproteobacteria	Burkholderiales	Comamonadaceae	Pseudacidovorax	Pseudacidovorax_intermedius
Module #2	ASV_220	0	0.0011385	0	0.000853874	0	0	0.00011385	0	0	0	0	0	5.69e-05	0	0	Chlorobi	Chlorobia	Chlorobiales	Chlorobiaceae	Pelodictyon	Pelodictyon_luteolum
Module #2	ASV_15	0.0225992	0.0221438	0.015939	0.0253885	0.0140605	0.0395628	0.000967724	0.00472477	0.00301702	0.0136051	0.0222576	0.0255593	0.00580634	0.0120681	0.00745716	Proteobacteria	Betaproteobacteria	Nitrosomonadales	Sterolibacteriaceae	Methyloversatilis	Methyloversatilis_sp._RAC08
Module #2	ASV_248	0.000284625	0.000455399	0	0	0	0.00125235	0.000455399	0	0	0	0.00102465	0	0	0	0	Proteobacteria	Deltaproteobacteria	Desulfuromonadales	Geobacteraceae	Geobacter	Geobacter_bemidjiensis
Module #2	ASV_189	0	0	0.00392782	0	0	0	0	0.00170775	0	0	0	0	0	0	0	Proteobacteria	Deltaproteobacteria	Desulfuromonadales	Desulfuromonadaceae	Desulfuromonas	Desulfuromonas_sp._DDH964
Module #2	ASV_176	0.000683099	0	0.00102465	0	0.000626174	0	0	0	0.000170775	0.00108157	0.000284625	0.0013662	0	0.000910799	0.000455399	Proteobacteria	Deltaproteobacteria	Desulfovibrionales	Desulfovibrionaceae	Desulfovibrio	Desulfovibrio_carbinolicus
Module #2	ASV_78	0.0165652	0.0118973	0.0137189	0	0	0.00130927	0.000398474	0.0002277	0.000170775	0.000455399	0.00586327	0.000683099	0.000626174	0.000569249	0.000512324	Proteobacteria	Deltaproteobacteria	Desulfobacterales	Desulfobulbaceae	Desulfobulbus	Desulfobulbus_propionicus
Module #2	ASV_113	0.000512324	0.000170775	0	0	0	0.000398474	0	0.000512324	0.000170775	0.000455399	0.000284625	5.69e-05	0	0.00939261	0.000170775	Proteobacteria	Betaproteobacteria	Rhodocyclales	Azonexaceae	Dechloromonas	Dechloromonas_aromatica
Module #2	ASV_231	0.000170775	0	0.000740024	0	0.00011385	0	0	0	0	0.000796949	0.000341549	5.69e-05	0.000740024	0	0.000170775	Cyanobacteria	unidentified	Nostocales	Nostocaceae	Cylindrospermum	Cylindrospermum_sp._NIES-4074
Module #2	ASV_210	0	0	0.000284625	0.000626174	0	0	0	0.00222007	0	0	0	0	0	0	0	Proteobacteria	Gammaproteobacteria	Pseudomonadales	Pseudomonadaceae	Azotobacter	Azotobacter_chroococcum
Module #2	ASV_184	0.00108157	0.00142312	0.000284625	5.69e-05	0.000284625	0.0020493	0.0002277	0	0.000170775	0.00011385	0	0	5.69e-05	5.69e-05	0.000740024	Proteobacteria	Alphaproteobacteria	Rhodospirillales	Rhodospirillaceae	Azospirillum	Azospirillum_lipoferum
Module #2	ASV_6	0.0703592	0.0751409	0.0418398	0.053794	0.0495816	0.0517447	0.00512324	0.00910799	0.00455399	0.00831104	0.0324472	0.0367166	0.0244777	0.0438891	0.00973416	Proteobacteria	Betaproteobacteria	Burkholderiales	Alcaligenaceae	Azohydromonas	Azohydromonas_australica
Module #2	ASV_71	0.00125235	0.00688791	0.00358627	0.00176467	0.00108157	0.0018216	0.000569249	0.00170775	0	0	0.0015939	0.000796949	0.00278932	0.00222007	0.000512324	Proteobacteria	Betaproteobacteria	Burkholderiales	Alcaligenaceae	Azohydromonas	Azohydromonas_australica
Module #2	ASV_116	0.00256162	0.000284625	0.0132066	0.00108157	0.00278932	0.000284625	0.000170775	0.0002277	5.69e-05	0.00142312	0	0	0	0	5.69e-05	Proteobacteria	Betaproteobacteria	Burkholderiales	Alcaligenaceae	Azohydromonas	Azohydromonas_australica
Module #2	ASV_28	0.00261855	0.00461092	0.000512324	0.00244777	0.000683099	0.000398474	0.000170775	0.000341549	5.69e-05	0.000398474	0.000455399	0.000569249	0.000740024	0.000341549	5.69e-05	Proteobacteria	Betaproteobacteria	Burkholderiales	Alcaligenaceae	Azohydromonas	Azohydromonas_australica
Module #2	ASV_22	0.00489554	0.0119542	0.00210622	0.00330165	0.00102465	0.00170775	0.000341549	0.000626174	0.00011385	0.000398474	0.000626174	0.00119542	0.000569249	0.000626174	0.000398474	Proteobacteria	Betaproteobacteria	Burkholderiales	Alcaligenaceae	Azohydromonas	Azohydromonas_australica
Module #2	ASV_314	0.0002277	0.000569249	0	0.00011385	0.00142312	0	0	0	0	0	0	0	0	0	0	Proteobacteria	Betaproteobacteria	Burkholderiales	Alcaligenaceae	Azohydromonas	Azohydromonas_australica
Module #2	ASV_374	0	0.00142312	0	0	0	0	0	0	0	0.000967724	0	0	0	0	0	Proteobacteria	Betaproteobacteria	Burkholderiales	Alcaligenaceae	Azohydromonas	Azohydromonas_lata
Module #2	ASV_278	0.000853874	0	0	0	0	0.00102465	0.00011385	0.0002277	0	0	0	0	0	0	0	Proteobacteria	Deltaproteobacteria	Myxococcales	Anaeromyxobacteraceae	Anaeromyxobacter	Anaeromyxobacter_sp._Fw109-5
Module #3	ASV_16	0.00546479	0.000455399	0.000910799	0.0169636	0.0215176	0.0329595	0.00142312	0.00705869	0.000740024	0.00814026	0.00609097	0.0142312	0.00979109	0.00888029	0.00762794	Proteobacteria	Betaproteobacteria	Burkholderiales	Comamonadaceae	Pseudacidovorax	Pseudacidovorax_intermedius
Module #3	ASV_63	0.00210622	0	0.00176467	0.00700177	0.00381397	0	0.00108157	0.000569249	0.000341549	0	0.00785564	0	0.00284625	0.00187852	0.000796949	Proteobacteria	Deltaproteobacteria	Desulfovibrionales	Desulfovibrionaceae	Desulfovibrio	Desulfovibrio_carbinolicus
Module #3	ASV_70	0.00239085	0.00011385	0.000512324	0.00404167	0.00267547	0.00409859	0.00142312	0.00148005	0.000910799	0.00944954	0.0036432	0.00290317	0.0027324	0.00233392	0.00108157	Proteobacteria	Betaproteobacteria	Burkholderiales	Comamonadaceae	Pseudacidovorax	Pseudacidovorax_intermedius
Module #3	ASV_60	0.00256162	0.000341549	0.00774179	0.00375704	0.00870951	0.00700177	0.0011385	0.00011385	0	0.00387089	0.0027324	0.00119542	0.000853874	0.00244777	0.0018216	unidentified	unidentified	unidentified	unidentified	unidentified	unidentified_nitrogen-fixing_bacteria
Module #3	ASV_446	0.000967724	0	0	0.00210622	0	5.69e-05	5.69e-05	0.000398474	0	0	0	0.000398474	0	0.0002277	0	Proteobacteria	Betaproteobacteria	Burkholderiales	Alcaligenaceae	Azohydromonas	Azohydromonas_australica
Module #3	ASV_57	0.000341549	0	0.000683099	0.00768486	0.00324472	0.010645	0.00466784	0.00307394	0.0011385	0.00728639	0.00506632	0.00421244	0.00278932	0.00865259	0.00284625	Proteobacteria	Betaproteobacteria	Burkholderiales	Comamonadaceae	Pseudacidovorax	Pseudacidovorax_intermedius
Module #3	ASV_85	0.000967724	0.00102465	0.00683099	0.0027324	0.00290317	0.00130927	0.0018216	0.00142312	0.000284625	0.00472477	0.00165082	0.000740024	0.0011385	0.00284625	0.000455399	Proteobacteria	Gammaproteobacteria	Pseudomonadales	Pseudomonadaceae	Azotobacter	Azotobacter_chroococcum
Module #3	ASV_35	0.000683099	5.69e-05	0.0002277	0.00278932	0.00307394	0.00626174	0.000341549	0.00256162	0.000796949	0.00404167	0.0029601	0.0124666	0.0025047	0.00785564	0.00176467	Proteobacteria	Betaproteobacteria	Burkholderiales	Comamonadaceae	Pseudacidovorax	Pseudacidovorax_intermedius
Module #3	ASV_38	0.000284625	0.000341549	0.0110434	0.00233392	0.00512324	0.00603404	0.0011385	0.00199237	0.0002277	0.00444014	0.000455399	0.0013662	0.000683099	0.00705869	0.000455399	Proteobacteria	Gammaproteobacteria	Pseudomonadales	Pseudomonadaceae	Azotobacter	Azotobacter_chroococcum
Module #3	ASV_21	0.000683099	5.69e-05	0.000967724	0.0029601	0.00409859	0.00905106	0.00449707	0.0190129	0.00489554	0.00512324	0.0112711	0.0150851	0.00409859	0.0246485	0.00899414	Proteobacteria	Alphaproteobacteria	Rhodospirillales	Rhodospirillaceae	Azospirillum	Azospirillum_thermophilum
Module #3	ASV_187	5.69e-05	0	0	0.0011385	0	0	0	0	0	0.00438322	0.000341549	0	0	0.000683099	0	Proteobacteria	Betaproteobacteria	Rhodocyclales	Azonexaceae	Dechloromonas	Dechloromonas_sp._HYN0024
Module #3	ASV_147	0	0.000284625	0.000512324	0.00011385	0.00119542	0.00142312	0	5.69e-05	0	0.000683099	0.000284625	0.000284625	0.000398474	0.0031878	5.69e-05	Proteobacteria	Betaproteobacteria	Burkholderiales	unidentified	Rubrivivax	Rubrivivax_gelatinosus
Module #3	ASV_195	0	0.00011385	0	0.0013662	0.000967724	5.69e-05	0.000398474	0	0.0013662	0	0.00153697	0	0.000284625	0.000170775	0	Proteobacteria	Betaproteobacteria	Burkholderiales	Comamonadaceae	Variovorax	Variovorax_sp._HW608
Module #3	ASV_237	0	5.69e-05	0.000512324	0.000455399	5.69e-05	0.000967724	0.0002277	0	0.0025047	0.000170775	0.0002277	5.69e-05	0.00011385	0	0	Proteobacteria	Betaproteobacteria	Burkholderiales	Comamonadaceae	Pseudacidovorax	Pseudacidovorax_intermedius
Module #3	ASV_84	0	0	0.00011385	0.000569249	5.69e-05	0.000341549	5.69e-05	0.000170775	5.69e-05	0.000341549	0.00011385	0.000170775	0.000284625	0.000284625	5.69e-05	Proteobacteria	Betaproteobacteria	Burkholderiales	Comamonadaceae	Pseudacidovorax	Pseudacidovorax_intermedius
Module #3	ASV_255	0	0	0	0	0.000910799	5.69e-05	0	0.000683099	0.0013662	5.69e-05	0.000683099	0.000967724	0.00011385	0	0	Proteobacteria	Betaproteobacteria	Burkholderiales	Comamonadaceae	Pseudacidovorax	Pseudacidovorax_intermedius
[truncated: 1 more columns]
